# Supplementary material for: Scenario analysis of supply‐ and demand‐side solutions for circular economy and climate change mitigation in the global building sector
Source: J Ind Ecol. 2024 Oct 8;28(6):1699–715. doi: 10.1111/jiec.13557 (PMC11667659; doi:10.1111/jiec.13557)
Supplement: Supplementary file 2 — • Supplementary material 2: Data supplement with all numbers behind the figures and other results reported in the text. [file JIEC-28-1699-s003.xlsx]

## Sheet: Cover
	Freiburg, Germany, summer 2024
										First revision for the Journal of Industrial Ecology
										Scenario analysis of supply- and demand-side solutions for circular economy
										and climate change mitigation in the global building sector
										Supplementary material 2: Data supplement with all numbers behind the figures and other results reported in the text
										Stefan PAULIUK1,* Fabio CARRER, Niko HEEREN, Edgar G HERTWICH
		1) Faculty of Environment and Natural Resources, University of Freiburg, Germany
		*) Address correspondence to
		Stefan Pauliuk
		Faculty of Environment and Natural Resources
		University of Freiburg
		Tennenbacher Strasse 4
		D-79106 Freiburg, Germany
		stefan.pauliuk@indecol.uni-freiburg.de
		Tel: +49-761-203-98726
		Content by Sheet
		Table 1			Data for Table 1 in the paper
		Table 2			Data for Table 2 in the paper
		Fig. 2			Data for Fig. 2 in the paper
		Fig. 3			Data for Fig. 3 in the paper
		Fig. 4			Data for Fig. 4 in the paper
		Fig. 5			Data for Fig. 5 in the paper
		Fig. 6			Data for Fig. 6 in the paper
		RECC_Scenario_List			Copy of scenario definition sheet: Model run config table for 70 scenarios, from RECC_ModelConfig_List.xlsx
		RECC_Config_Master			Copy of master sheet of RECC model config file: Model config table for single scenario, from RECC_Config.xlsx
		RECC_Export_Visualise			Copy of result compilation and visualisation sheet from RECCv2.5_EXPORT_Combine_Select.xlsx
		Supp_Tables_UsePhase			Data for supplementary tables with data on the use phase
		Supp_Tables_Industry			Data for supplementary tables with data on industry (material production, energy supply)
		A list of all mentions of numerical values in the paper and the supplementary material and their origin can be found in Supplementary material 1: "RECC model brief, scenario details, and traceability"

## Sheet: Table 1
		2015 per		2050 stock, m², LEMD/SSP1/SSP2		Typical Building lifetime (yr)
		capita stock (m²)
	Regions	residential	non-res.	residential	non-res.	residential	non-res.
	SSA	11.43	0.83	19.4/26.9/33.4	7/10/12	50	45
	LAM	34.43	3	30.3/34.4/44.3	7/10/12	50	45
	EU_UK	37.6899	12.5498	31.2/40.1/46.2	12.8/16.1/20	100…180	60…80
	China	36.05	10.8	31/40/50	13/16/20	27…40	30
	India	11.74	0.83	25/28.7/38.1	7/10/12	50	45
	Other_Asia	20.7757	2.60329	29.4/34.3/39	7.5/10.5/12.6	50	45
	MNF	24.57	8.3	29.6/38.9/43.6	9/12/15	100	45
	REF	23.47	5.9	29.5/38.9/43.5	9/12/15	120	60
	Other_OEDC	37.97	6.5	30.5/39.9/44.5	9/12/15	100	50
	USA_CAN	66.7987	24.1319	42.5/66.8/83.7	18/26/30	110	45

## Sheet: Table 2
	Sub-scenario	CE aspect	CE strategies	Potentials (parameter names link to files with further details)
	_Base		Current design, manufacturing, lifetime, and recycling practices	The base applies to the three different socio-economic scenarios LEMD, SSP1, and SSP2, as well as to the two climate policy scenarios NoClimPol/Fossil and the RCP2.6 reference. Examples: SSP1_Base; SSP2_FullCE; LEMD_FullCE_HW.
	+	Narrow	More intense use (MIU), implemented by lower per capita floorspaces in the low energy and material demand (LEMD) scenario.	Future living and non-residential building space is the central model driver, for which SSP-compatible scenarios were built. See Tables 1 and S3, 2_S_RECC_FinalProducts_Future_resbuildings_V2.7, and 2_S_RECC_FinalProducts_Future_NonResBuildings_V2.4 for details.
	+ _Light	Narrow	Using less material by design (ULD, light-weighting). Implementing ULD only and not MIU leads to the _LIGHT scenarios, used for the sensitivity analysis.	Building engineering model yields 15%...35% lower mass for lighter building design, still concrete-based, wood use is considered separately below (MSU), see 3_MC_BuildingArchetypes_V2.1_LowWood; 3_MC_NonResBuildingArchetypes_V2.1_LowWood. Reduction of clinker content of cement of up to 15.6 %, see 3_SHA_CementContentReduction_V1.0.
	+ _Slow	Slow	Lifetime extension (LTE)	The building lifetime is a central parameter in the stock-flow-service nexus. The lifetime of the efficient and zero energy buildings is extended by up to 90% of the base value. See Table 1. See 6_PR_LifeTimeExtension_resbuildings_V2.3 and 6_PR_LifeTimeExtension_nonresbuildings_V1.1.
	+	Slow	Fabrication yield improvements (FYI)	5% yield loss during construction for steel, 3% (down to 1.5%) for concrete, and 10% for timber. See 4_PY_Manufacturing_V2.4 and 6_PR_FabricationYieldImprovement_V2.1.
	+	Slow	Fabrication scrap diversion (FSD)	Fabrication scrap diversion to other uses of material without destructive recycling is implemented but currently has no quantified potential for building materials. See 6_PR_FabricationScrapDiversion_V1.2.
	+ _Close	Close	Recovery rate improvements (EoL)	Steel from currently 85% to 95%. Concrete currently 0% to up to 25% for recycling into aggregates. See 4_PY_EoL_RecoveryRate_V2.6 and 6_PR_EoL_RR_Improvement_V2.4. Share of construction wood that is cascaded into material application for another 30 yr increases from 15% to 30% for some and from 0% t0 15% for the remaining countries. See 6_PR_WoodCascading_Improvement.
	+	Close	Re-use (ReU)	Up to 14% of wood and wood products, 27% of concrete elements, and 29% of steel components can be re-used. See 6_PR_ReUse_Bld_V3.5 and 6_PR_ReUse_nonresBld_V1.4.
	= _FullCE		Narrow, slow, and close combined; MIU is implemented by lower per capita floorspaces across the LEMD, SSP1, and SSP2 scenarios.	RECC V2.5 ramps up the different CE strategies by fully implementing their potential by 2035. Change in per capita floorspace as part of the narrow strategy (more intense use (MIU)) is implemented by lower per capita floorspaces in the low energy and material demand (LEMD) scenario.
	+ _Wood	HighWood	Material substitution (MSU): More structural timber, less cement and steel. Using only MSU and no CE strategies leads to the _Wood or _HW scenarios.	Building engineering model yields 65%...78% lower mass for wood-intensive building design, see 3_MC_BuildingArchetypes_V2.1_LowWood; 3_MC_NonResBuildingArchetypes_V2.1_LowWood
	= _FullCE		All CE strategies rolled out, plus wood-intensive new buildings

## Sheet: Fig. 2
Fig. 2a	Residential buildings, global
LEFT: In-use stock, res. buildings, million m².
		R5.2SSA	R5.2LAM	EU_UK	China	India	R5.2ASIA_Other	R5.2MNF	R5.2REF	R5.2OECD_Other	R32USACAN
SSP1_Base	2020	14544	16913.1	19813.4	50864.7	20107.2	21884.2	11330.7	7844.38	17364.1	25262.5
LEMD_Base	2060	38410.6	17168.1	16121	35201.1	46261.7	38828.2	18055.8	8767.99	14683.2	17863.2
SSP1_Base	2060	45041.8	17362.7	21720.6	45057.2	46087.5	39776.4	20915.7	10757	18625.8	32484.5
SSP2_Base	2060	67218.6	25752.1	25446.1	58668.6	71171.8	51771	27083.7	13152	22166.2	41062.1
CENTER: Floorspace time series, million m².
	Year	2020	2021	2022	2023	2024	2025	2026	2027	2028	2029	2030	2031	2032	2033	2034	2035	2036	2037	2038	2039	2040	2041	2042	2043	2044	2045	2046	2047	2048	2049	2050	2051	2052	2053	2054	2055	2056	2057	2058	2059	2060
pre 2020 age-cohorts		200865	198512	196126	193707	191246	188743	186186	183575	180914	178207	175457	172668	169840	166968	164053	161092	158085	155032	151936	148797	145619	142406	139169	135920	132672	129436	126224	123048	119920	116849	113844	110914	108063	105298	102625	100048	97549.5	95109.1	92726.1	90399	88125.4
	SSP2	218591	225130	231662	238181	244681	251157	257604	264019	270398	276737	283036	289289	295487	301618	307670	313631	319488	325228	330838	336305	341616	346759	351726	356512	361111	365516	369721	373721	377510	381082	384430	387549	390427	393055	395421	397514	399322	400836	402042	402932	403492
	SSP1	205928	209868	213753	217583	221359	225081	228751	232370	235941	239468	242953	246398	249798	253145	256428	259641	262774	265817	268762	271600	274319	276912	279375	281703	283893	285941	287846	289602	291208	292661	293957	295095	296071	296884	297531	298011	298321	298459	298424	298215	297829
	LEMD	200865	203455	205898	208208	210399	212483	214475	216390	218244	220054	221834	223600	225349	227077	228777	230444	232071	233653	235181	236649	238050	239377	240628	241804	242904	243928	244875	245746	246541	247261	247904	248474	248975	249415	249801	250140	250438	250703	250940	251157	251361
	2020 value of time series "pre 2020 age-cohorts" is shown as dashed line "2020 stock level"
	The LEMD and SSP2 curves form the reddish "LEMD-SSP1-SSP2 range"
RIGHT: Cumulative flows of construction and demolition, billion m².
		construction, 2020-2050	demolition, 2020-2050
	LEMD_FullCE	143.127	93.3508
	SSP1_FullCE	184.295	92.2944
	SSP2_Base	273.949	101.597
Fig. 2b	Non-residential buildings, global
LEFT: In-use stock, non-res. buildings, million m².
		R5.2SSA	R5.2LAM	EU_UK	China	India	R5.2ASIA_Other	R5.2MNF	R5.2REF	R5.2OECD_Other	R32USACAN
SSP1_Base	2020	2852.98	2205.52	6653.92	16416.9	3786.58	2885.62	3795.18	2154.06	4515.64	9277.37
LEMD_Base	2060	13443.7	4005.88	6883.49	15253.8	12455.1	9059.92	5416.74	2630.4	4814.62	8533.25
SSP1_Base	2060	16086.4	5042.9	8683.27	18022.9	15362.5	11364.7	6274.7	3227.1	6055.84	12654.8
SSP2_Base	2060	23046.4	6867.23	10754.1	23467.4	21351.5	15531.3	9027.9	4383.99	7853.67	14222.1
CENTER: Floorspace time series, million m².
	Year	2020	2021	2022	2023	2024	2025	2026	2027	2028	2029	2030	2031	2032	2033	2034	2035	2036	2037	2038	2039	2040	2041	2042	2043	2044	2045	2046	2047	2048	2049	2050	2051	2052	2053	2054	2055	2056	2057	2058	2059	2060
pre 2020 age-cohorts		49995.8	48980.2	47971.7	46966.5	45962.7	44959.2	43955.4	42950.9	41945.5	40939.4	39932.6	38925.2	37917.5	36909.6	35901.7	34893.9	33886.9	32881.4	31878.2	30878.5	29882.9	28892.5	27908.6	26932.4	25965.6	25009.5	24065.8	23136	22221.5	21323.8	20444	19583.4	18742.7	17922.9	17124.6	16348.2	15593.9	14862.1	14152.8	13465.9	12801.5
	SSP2	59026.2	62345.7	65692.3	69056.7	72430.1	75803.5	79168.5	82517	85841.1	89133.1	92385.7	95591.5	98741.5	101826	104836	107761	110591	113316	115926	118409	120756	122956	124999	126874	128573	130084	131399	132507	133398	134065	134496	134795	135071	135324	135555	135765	135953	136121	136269	136397	136506
	SSP1	54543.8	56902	59264.3	61624.1	63975.4	66312.3	68629.4	70921.4	73183.5	75411.1	77600.1	79746.1	81843.1	83884.4	85863.4	87773.2	89606.8	91357.1	93016.9	94579.2	96036.6	97382.1	98609.8	99714.1	100690	101531	102233	102790	103198	103453	103549	103554	103540	103508	103456	103387	103299	103194	103071	102931	102775
	LEMD	49995.8	51409.9	52827	54243.8	55657.3	57064.4	58462.6	59849	61221.3	62577	63914.1	65230.3	66522.6	67787.6	69021.7	70221.4	71382.9	72502.3	73575.7	74599.2	75568.6	76479.8	77329.1	78112.6	78826.6	79467.3	80031	80513.8	80912.2	81222.3	81440.7	81605	81755.4	81892.4	82016.1	82126.8	82225	82310.7	82384.5	82446.4	82496.9
	2020 value of time series "pre 2020 age-cohorts" is shown as dashed line "2020 stock level"
	The LEMD and SSP2 curves form the reddish "LEMD-SSP1-SSP2 range"
RIGHT: Cumulative flows of construction and demolition, billion m².
		construction, 2020-2050	demolition, 2020-2050
	LEMD_FullCE	65.5253	32.6734
	SSP1_FullCE	85.629	34.2855
	SSP2_Base	117.824	39.0895

## Sheet: Fig. 3
Fig. 3a	Sensitivity analysis for material production			Cumulative material flows, 2020-2050, Gt
Final consumption of materials		LEMD_Light	SSP2_Light	SSP2_Base	SSP2_Wood	SSP2_Slow_Close	SSP2_Slow	SSP2_Base	LEMD_FullCE_Wood
	Cement	34.1962	60.9987	80.1934	46.403	78.5729	78.5729	80.1934	20.8071
	Steel	18.6474	32.8692	39.9579	17.816	39.1371	39.1371	39.9579	8.69673
	Wood	8.55376	16.5728	14.8151	54.5201	14.5784	14.5784	14.8151	28.685
Outflow from use phase: material potentially aailable for recycling		LEMD_Light	SSP2_Light	SSP2_Base	SSP2_Wood	SSP2_Slow_Close	SSP2_Slow	SSP2_Base	LEMD_FullCE_Wood
	Cement	10.4401	12.59	13.2614	11.9488	11.6426	11.6426	13.2614	9.21524
	Steel	5.43155	6.53901	6.80261	5.977	5.98	5.98	6.80261	4.72728
	Wood	7.70982	7.9376	7.87754	9.3779	7.64092	7.64092	7.87754	8.08548
Actual re-use and recycling potential, excluding wood cascading		LEMD_Light	SSP2_Light	SSP2_Base	SSP2_Wood	SSP2_Slow_Close	SSP2_Slow	SSP2_Base	LEMD_FullCE_Wood
	Cement	0	0	0	0	3.27404	0	0	2.5571
	Steel	4.33713	5.2221	5.43274	4.77303	5.4511	4.77543	5.43274	4.29155
	Wood	0	0	0	0	0.9145	0	0	0.963358
Fig. 3b	Cumulative primary production, 2020-2050, Mt
Cement, Mt		R5.2SSA	R5.2LAM	EU_UK	China	India	R5.2ASIA_Other	R5.2MNF	R5.2REF	R5.2OECD_Other	R32USACAN	Sum total (Gt)
	SSP2_Base	15352.9	4698.37	3259.88	20505.5	15973.3	11692.5	4533.56	1937.59	2603.38	2053.99	82.6109
	SSP2_FullCE	11109.4	3338.13	2398.05	13011.5	11638	8478.94	3366.92	1475.07	1881.83	1681.6	58.3794
	SSP1_FullCE	7607.38	2040.72	1603.89	9757.98	7516.41	6365.06	2304.28	1052	1253.19	1144.01	40.6449
	LEMD_FullCE	6089.25	1801.73	718.88	7553.01	6860.9	5685.17	1704.69	648.18	591.694	287.169	31.9407
	LEMD_FullCE_Wood	3550.32	996.836	420.413	4094.33	4595.26	3458.79	989.098	390.862	322.519	267.303	19.0857
Primary steel, Mt		R5.2SSA	R5.2LAM	EU_UK	China	India	R5.2ASIA_Other	R5.2MNF	R5.2REF	R5.2OECD_Other	R32USACAN
	SSP2_Base	7137.17	2130.82	1396.44	6705.52	7421.47	5261.2	2176.97	916.247	1066.77	426.247	34.6389
	SSP2_FullCE	5721.92	1661.48	1089.24	4642.55	5988.59	4216.51	1763.79	746.556	838.542	371.596	27.0408
	SSP1_FullCE	3851.71	943.804	667.742	3156.87	3782.61	3109.62	1198.26	520.225	516.96	237.362	17.9852
	LEMD_FullCE	3078.17	831.782	165.728	2090.83	3504.62	2800.75	878.899	298.171	179.223	31.8884	13.8601
	LEMD_FullCE_Wood	1203	237.312	79.8743	672.513	1723.03	1110.39	364.759	123.111	44.7269	26.6895	5.5854
Construction wood, structural, from industrial roundwood, Mt		R5.2SSA	R5.2LAM	EU_UK	China	India	R5.2ASIA_Other	R5.2MNF	R5.2REF	R5.2OECD_Other	R32USACAN
	SSP2_Base	1665.44	605.222	674.082	2414.69	1758.53	1301.69	602.228	305.036	1188.01	5869.02	16.384
	SSP2_FullCE	1959	591.996	725.531	2513.49	2042.4	1407.51	700.647	344.199	1147.94	5574.92	17.0076
	SSP1_FullCE	1339.57	361.731	549.746	1918.65	1371.2	1035.39	488.178	253.829	910.01	4270.12	12.4984
	LEMD_FullCE	1080.32	298.326	366.177	1527.53	1205.11	886.809	386.034	179.708	606.815	1760.5	8.29732
	LEMD_FullCE_Wood	5490.98	1738.99	942.302	7606.76	5024.86	4631.07	1664.95	638.957	1115.53	1798.06	30.6524

## Sheet: Fig. 4
Fig. 4a: Total energy demand (final energy), by energy carrier, SSP2, Unit: TJ/yr
Residential buildings	Energy carrier / Year	2015	2016	2017	2018	2019	2020	2021	2022	2023	2024	2025	2026	2027	2028	2029	2030	2031	2032	2033	2034	2035	2036	2037	2038	2039	2040	2041	2042	2043	2044	2045	2046	2047	2048	2049	2050	2051	2052	2053	2054	2055	2056	2057	2058	2059	2060
SSP2	electricity	1.36556e+07	1.39301e+07	1.42203e+07	1.46458e+07	1.52218e+07	1.59267e+07	1.674e+07	1.76402e+07	1.86068e+07	1.96188e+07	2.06554e+07	2.16961e+07	2.27215e+07	2.37137e+07	2.46564e+07	2.55353e+07	2.63403e+07	2.70659e+07	2.7724e+07	2.83183e+07	2.88536e+07	2.93367e+07	2.97728e+07	3.01658e+07	3.05195e+07	3.08357e+07	3.11159e+07	3.13662e+07	3.15905e+07	3.17922e+07	3.19745e+07	3.21404e+07	3.22924e+07	3.24327e+07	3.25632e+07	3.26852e+07	3.27958e+07	3.28912e+07	3.29706e+07	3.30334e+07	3.30791e+07	3.31069e+07	3.31163e+07	3.31066e+07	3.3077e+07	3.30269e+07
RCP2.6	coal	2.58688e+06	2.47479e+06	2.36475e+06	2.24391e+06	2.10932e+06	1.96225e+06	1.80469e+06	1.63915e+06	1.46859e+06	1.29614e+06	1.12503e+06	958429	799418	650867	515402	395380	296622	269734	253941	236432	217503	197612	177158	156518	136045	116065	96877.1	78776.9	62016.3	46823.3	33408	21969.2	12702.2	5806.47	1494.36	0	0	0	0	0	0	0	0	0	0	0
Unit: TJ/yr	heating oil	4.28697e+06	4.20849e+06	4.12921e+06	4.06543e+06	4.0173e+06	3.97991e+06	3.9493e+06	3.92145e+06	3.89306e+06	3.86097e+06	3.82223e+06	3.77413e+06	3.71417e+06	3.64012e+06	3.54996e+06	3.44191e+06	3.31516e+06	3.17119e+06	3.0145e+06	2.84864e+06	2.67634e+06	2.50086e+06	2.32495e+06	2.15103e+06	1.98135e+06	1.81784e+06	1.66229e+06	1.51667e+06	1.38262e+06	1.26165e+06	1.15518e+06	1.06461e+06	991280	936583	901950	888909	887080	885008	882686	880105	877257	874133	870722	867015	862998	858656
	natural gas	1.55411e+07	1.56276e+07	1.57042e+07	1.56692e+07	1.55028e+07	1.52153e+07	1.48213e+07	1.43345e+07	1.37712e+07	1.31478e+07	1.24803e+07	1.17844e+07	1.10755e+07	1.03687e+07	9.6778e+06	9.01605e+06	8.39319e+06	7.80733e+06	7.26036e+06	6.75216e+06	6.27986e+06	5.84349e+06	5.44189e+06	5.07344e+06	4.73661e+06	4.42959e+06	4.1508e+06	3.90027e+06	3.67749e+06	3.4822e+06	3.3144e+06	3.17435e+06	3.06261e+06	2.98002e+06	2.92766e+06	2.90683e+06	2.90184e+06	2.89607e+06	2.88947e+06	2.88203e+06	2.8737e+06	2.86446e+06	2.85426e+06	2.84307e+06	2.83084e+06	2.81751e+06
	hydrogen	0	0	0	0	0	0	0	0	0	0	0	0	0	0	0	0	0	0	0	0	0	0	0	0	0	0	0	0	0	0	0	0	0	0	0	0	0	0	0	0	0	0	0	0	0	0
	fuel wood	7.74084e+06	7.79087e+06	7.84857e+06	7.86274e+06	7.81696e+06	7.71018e+06	7.54467e+06	7.32522e+06	7.05972e+06	6.75779e+06	6.43026e+06	6.0887e+06	5.74487e+06	5.41029e+06	5.0959e+06	4.81191e+06	4.56566e+06	4.35502e+06	4.17787e+06	4.03614e+06	3.93665e+06	3.85896e+06	3.79293e+06	3.73755e+06	3.6928e+06	3.66763e+06	3.67037e+06	3.68577e+06	3.71092e+06	3.74308e+06	3.77927e+06	3.81628e+06	3.85068e+06	3.87881e+06	3.89683e+06	3.90078e+06	3.8958e+06	3.88973e+06	3.88254e+06	3.87417e+06	3.86457e+06	3.8537e+06	3.84151e+06	3.82793e+06	3.81291e+06	3.79637e+06
Non-residential buildings	Energy carrier / Year	2015	2016	2017	2018	2019	2020	2021	2022	2023	2024	2025	2026	2027	2028	2029	2030	2031	2032	2033	2034	2035	2036	2037	2038	2039	2040	2041	2042	2043	2044	2045	2046	2047	2048	2049	2050	2051	2052	2053	2054	2055	2056	2057	2058	2059	2060
SSP2	electricity	1.9115e+07	1.93365e+07	1.95849e+07	1.98693e+07	2.01827e+07	2.05155e+07	2.08638e+07	2.12199e+07	2.15797e+07	2.19395e+07	2.22957e+07	2.26448e+07	2.29836e+07	2.33091e+07	2.36186e+07	2.39097e+07	2.4169e+07	2.43949e+07	2.46005e+07	2.47848e+07	2.49468e+07	2.50859e+07	2.52016e+07	2.52936e+07	2.53618e+07	2.54063e+07	2.54272e+07	2.5425e+07	2.54001e+07	2.5353e+07	2.52842e+07	2.51939e+07	2.50825e+07	2.49499e+07	2.47958e+07	2.46197e+07	2.44325e+07	2.42463e+07	2.40615e+07	2.38788e+07	2.36987e+07	2.35217e+07	2.33483e+07	2.31788e+07	2.30136e+07	2.28531e+07
RCP2.6	coal	1.02922e+06	1.07785e+06	1.11655e+06	1.14103e+06	1.1466e+06	1.13099e+06	1.09334e+06	1.03414e+06	955039	858653	748384	628265	502791	376774	255198	143107	85573.4	80345.2	74667.1	68654.8	62421.8	56077.5	49725.8	43464.1	37381.7	31559.9	26070.9	20979	16340	12202.3	8608.23	5594.89	3195.84	1445.34	368.591	0	0	0	0	0	0	0	0	0	0	0
Unit: TJ/yr	heating oil	2.33374e+06	2.26318e+06	2.19459e+06	2.13496e+06	2.08273e+06	2.03468e+06	1.98872e+06	1.9427e+06	1.89522e+06	1.84523e+06	1.79201e+06	1.73505e+06	1.67409e+06	1.60906e+06	1.54006e+06	1.46738e+06	1.38971e+06	1.30865e+06	1.22772e+06	1.14774e+06	1.06946e+06	993595	920749	851467	786211	725368	669259	618139	572211	531629	496511	466943	442988	424695	412100	405234	401282	397409	393617	389908	386283	382743	379290	375924	372646	369456
	natural gas	8.57171e+06	8.31252e+06	8.08047e+06	7.84361e+06	7.5964e+06	7.34164e+06	7.08398e+06	6.82484e+06	6.56632e+06	6.30978e+06	6.05593e+06	5.80494e+06	5.55655e+06	5.31014e+06	5.06482e+06	4.81948e+06	4.5678e+06	4.31044e+06	4.05538e+06	3.80365e+06	3.55639e+06	3.3148e+06	3.08017e+06	2.85381e+06	2.63706e+06	2.43127e+06	2.23775e+06	2.05783e+06	1.89279e+06	1.74388e+06	1.61234e+06	1.49939e+06	1.40627e+06	1.33426e+06	1.28467e+06	1.2589e+06	1.24565e+06	1.23269e+06	1.22003e+06	1.20768e+06	1.19563e+06	1.1839e+06	1.17247e+06	1.16137e+06	1.15058e+06	1.1401e+06
	hydrogen	0	0	0	0	0	0	0	0	0	0	0	0	0	0	0	0	0	0	0	0	0	0	0	0	0	0	0	0	0	0	0	0	0	0	0	0	0	0	0	0	0	0	0	0	0	0
	fuel wood	676377	772198	869078	972285	1.08074e+06	1.1916e+06	1.30254e+06	1.41109e+06	1.51524e+06	1.61317e+06	1.70335e+06	1.78447e+06	1.85548e+06	1.91554e+06	1.96403e+06	2.00053e+06	2.02264e+06	2.03163e+06	2.03178e+06	2.02413e+06	2.00969e+06	1.98949e+06	1.96452e+06	1.93572e+06	1.90402e+06	1.87029e+06	1.83536e+06	1.8e+06	1.76492e+06	1.73076e+06	1.69809e+06	1.66743e+06	1.63922e+06	1.61385e+06	1.59165e+06	1.57291e+06	1.55615e+06	1.53974e+06	1.52369e+06	1.50801e+06	1.4927e+06	1.47779e+06	1.46326e+06	1.44913e+06	1.4354e+06	1.42208e+06
Residential buildings	Energy carrier / Year	2015	2016	2017	2018	2019	2020	2021	2022	2023	2024	2025	2026	2027	2028	2029	2030	2031	2032	2033	2034	2035	2036	2037	2038	2039	2040	2041	2042	2043	2044	2045	2046	2047	2048	2049	2050	2051	2052	2053	2054	2055	2056	2057	2058	2059	2060
SSP2	electricity	1.3629e+07	1.38677e+07	1.41261e+07	1.44064e+07	1.47081e+07	1.503e+07	1.53728e+07	1.57353e+07	1.61173e+07	1.65185e+07	1.69387e+07	1.73773e+07	1.78337e+07	1.83072e+07	1.87969e+07	1.9302e+07	1.98208e+07	2.03501e+07	2.08859e+07	2.14241e+07	2.19607e+07	2.24918e+07	2.30134e+07	2.3522e+07	2.40141e+07	2.44862e+07	2.49355e+07	2.53595e+07	2.57559e+07	2.61228e+07	2.64583e+07	2.67606e+07	2.7028e+07	2.72589e+07	2.74513e+07	2.76034e+07	2.77295e+07	2.7845e+07	2.79491e+07	2.80412e+07	2.81205e+07	2.81863e+07	2.8238e+07	2.82747e+07	2.82958e+07	2.83006e+07
No new climate policy	coal	2.6034e+06	2.5065e+06	2.41276e+06	2.32217e+06	2.2341e+06	2.14824e+06	2.06445e+06	1.98253e+06	1.90239e+06	1.82402e+06	1.74743e+06	1.67271e+06	1.59996e+06	1.52937e+06	1.46115e+06	1.39559e+06	1.33291e+06	1.27488e+06	1.21921e+06	1.16588e+06	1.11495e+06	1.06649e+06	1.02058e+06	977341	936898	899371	864890	833591	805607	781059	760058	742708	729246	719936	714415	712758	712899	712726	712252	711492	710462	709176	707653	705907	703957	701816
Unit: TJ/yr	heating oil	4.29701e+06	4.22628e+06	4.15649e+06	4.08448e+06	4.00908e+06	3.93021e+06	3.84848e+06	3.76369e+06	3.67607e+06	3.58586e+06	3.49331e+06	3.39869e+06	3.30227e+06	3.20436e+06	3.1053e+06	3.00546e+06	2.90524e+06	2.8051e+06	2.70556e+06	2.60718e+06	2.51051e+06	2.41616e+06	2.32474e+06	2.23686e+06	2.15316e+06	2.07425e+06	2.00076e+06	1.9333e+06	1.8725e+06	1.81893e+06	1.77316e+06	1.73572e+06	1.70712e+06	1.68788e+06	1.67846e+06	1.67937e+06	1.68522e+06	1.69031e+06	1.69459e+06	1.69805e+06	1.70065e+06	1.70236e+06	1.70316e+06	1.70302e+06	1.7019e+06	1.69977e+06
	natural gas	1.55561e+07	1.56488e+07	1.57373e+07	1.58281e+07	1.59198e+07	1.60096e+07	1.60979e+07	1.61811e+07	1.62578e+07	1.63262e+07	1.63849e+07	1.64322e+07	1.64667e+07	1.64869e+07	1.64912e+07	1.64784e+07	1.64475e+07	1.63992e+07	1.63352e+07	1.62569e+07	1.61657e+07	1.60634e+07	1.59514e+07	1.58316e+07	1.57055e+07	1.55749e+07	1.54417e+07	1.53078e+07	1.51751e+07	1.50458e+07	1.49216e+07	1.48045e+07	1.46963e+07	1.45989e+07	1.45139e+07	1.4443e+07	1.43798e+07	1.43165e+07	1.42531e+07	1.41893e+07	1.4125e+07	1.40601e+07	1.39943e+07	1.39275e+07	1.38595e+07	1.379e+07
	hydrogen	0	0	0	0	0	0	0	0	0	0	0	0	0	0	0	0	0	0	0	0	0	0	0	0	0	0	0	0	0	0	0	0	0	0	0	0	0	0	0	0	0	0	0	0	0	0
	fuel wood	7.72598e+06	7.7563e+06	7.79668e+06	7.84912e+06	7.91158e+06	7.98177e+06	8.05857e+06	8.13966e+06	8.22348e+06	8.30834e+06	8.39251e+06	8.47418e+06	8.55153e+06	8.62273e+06	8.686e+06	8.73965e+06	8.78222e+06	8.81283e+06	8.83113e+06	8.83721e+06	8.83154e+06	8.81496e+06	8.78858e+06	8.75375e+06	8.71196e+06	8.66486e+06	8.61415e+06	8.56169e+06	8.5094e+06	8.45913e+06	8.41276e+06	8.37209e+06	8.33895e+06	8.31515e+06	8.30254e+06	8.30302e+06	8.30955e+06	8.31375e+06	8.31554e+06	8.31483e+06	8.31156e+06	8.30563e+06	8.29698e+06	8.28551e+06	8.27113e+06	8.25372e+06
Non-residential buildings	Energy carrier / Year	2015	2016	2017	2018	2019	2020	2021	2022	2023	2024	2025	2026	2027	2028	2029	2030	2031	2032	2033	2034	2035	2036	2037	2038	2039	2040	2041	2042	2043	2044	2045	2046	2047	2048	2049	2050	2051	2052	2053	2054	2055	2056	2057	2058	2059	2060
SSP2	electricity	1.90901e+07	1.92784e+07	1.94972e+07	1.97429e+07	2.00069e+07	2.02823e+07	2.05674e+07	2.0855e+07	2.11412e+07	2.14228e+07	2.16968e+07	2.19609e+07	2.22128e+07	2.24508e+07	2.26735e+07	2.28796e+07	2.30681e+07	2.32381e+07	2.33888e+07	2.35193e+07	2.36292e+07	2.37181e+07	2.37857e+07	2.38321e+07	2.38572e+07	2.38611e+07	2.38442e+07	2.38069e+07	2.37497e+07	2.36731e+07	2.35777e+07	2.34639e+07	2.33323e+07	2.31833e+07	2.30171e+07	2.28339e+07	2.26436e+07	2.24568e+07	2.22737e+07	2.2095e+07	2.19208e+07	2.17517e+07	2.15878e+07	2.14295e+07	2.12769e+07	2.11301e+07
No new climate policy	coal	1.03924e+06	1.09903e+06	1.15048e+06	1.19707e+06	1.23888e+06	1.27552e+06	1.30672e+06	1.33227e+06	1.35205e+06	1.36599e+06	1.37402e+06	1.37615e+06	1.37237e+06	1.36274e+06	1.34731e+06	1.32618e+06	1.30003e+06	1.26882e+06	1.23327e+06	1.19448e+06	1.15292e+06	1.10924e+06	1.0643e+06	1.01894e+06	973970	930197	888373	849239	813746	782241	755310	733506	717350	707339	703949	707638	714942	722095	729090	735922	742585	749074	755384	761512	767455	773210
Unit: TJ/yr	heating oil	2.35156e+06	2.29816e+06	2.24751e+06	2.19897e+06	2.15117e+06	2.10321e+06	2.05493e+06	2.00553e+06	1.95471e+06	1.90229e+06	1.84817e+06	1.79237e+06	1.73494e+06	1.676e+06	1.61572e+06	1.5543e+06	1.49198e+06	1.42914e+06	1.36621e+06	1.30362e+06	1.24185e+06	1.18137e+06	1.12266e+06	1.06619e+06	1.01241e+06	961777	914702	871589	832814	798725	769642	745861	727654	715271	708945	708894	712014	715060	718028	720916	723720	726436	729060	731589	734018	736344
	natural gas	8.61608e+06	8.39524e+06	8.20119e+06	8.03071e+06	7.87916e+06	7.74262e+06	7.62033e+06	7.50852e+06	7.40518e+06	7.30866e+06	7.21758e+06	7.13075e+06	7.0472e+06	6.96609e+06	6.88672e+06	6.80853e+06	6.73101e+06	6.65378e+06	6.57651e+06	6.49891e+06	6.42079e+06	6.342e+06	6.26246e+06	6.18209e+06	6.10091e+06	6.01891e+06	5.93614e+06	5.85266e+06	5.7685e+06	5.68375e+06	5.59845e+06	5.51264e+06	5.42634e+06	5.33954e+06	5.25221e+06	5.1643e+06	5.07737e+06	4.99301e+06	4.9112e+06	4.8319e+06	4.75511e+06	4.68079e+06	4.6089e+06	4.53941e+06	4.47229e+06	4.40748e+06
	hydrogen	0	0	0	0	0	0	0	0	0	0	0	0	0	0	0	0	0	0	0	0	0	0	0	0	0	0	0	0	0	0	0	0	0	0	0	0	0	0	0	0	0	0	0	0	0	0
	fuel wood	629022	677702	727813	779781	833328	888021	943687	999884	1.05635e+06	1.11288e+06	1.16932e+06	1.22559e+06	1.28164e+06	1.33749e+06	1.3932e+06	1.44889e+06	1.50459e+06	1.55995e+06	1.6145e+06	1.66778e+06	1.71934e+06	1.76874e+06	1.81558e+06	1.85945e+06	1.90001e+06	1.9369e+06	1.96983e+06	1.99852e+06	2.0227e+06	2.04214e+06	2.05661e+06	2.0659e+06	2.06978e+06	2.06804e+06	2.06044e+06	2.04672e+06	2.03003e+06	2.0137e+06	1.99771e+06	1.98206e+06	1.96674e+06	1.95174e+06	1.93705e+06	1.92268e+06	1.90861e+06	1.89484e+06
Fig. 4b: Total energy demand (final energy), by energy carrier, LEMD, Unit: TJ/yr
Residential buildings	Energy carrier / Year	2015	2016	2017	2018	2019	2020	2021	2022	2023	2024	2025	2026	2027	2028	2029	2030	2031	2032	2033	2034	2035	2036	2037	2038	2039	2040	2041	2042	2043	2044	2045	2046	2047	2048	2049	2050	2051	2052	2053	2054	2055	2056	2057	2058	2059	2060
LEMD	electricity	1.36556e+07	1.37848e+07	1.39023e+07	1.41173e+07	1.4433e+07	1.48165e+07	1.52349e+07	1.56639e+07	1.60818e+07	1.64675e+07	1.68021e+07	1.7068e+07	1.72521e+07	1.73447e+07	1.73396e+07	1.72339e+07	1.70294e+07	1.67341e+07	1.63637e+07	1.59304e+07	1.54469e+07	1.49265e+07	1.43813e+07	1.38229e+07	1.32621e+07	1.27088e+07	1.21725e+07	1.1664e+07	1.11922e+07	1.07656e+07	1.03914e+07	1.00762e+07	9.82553e+06	9.64421e+06	9.53623e+06	9.50484e+06	9.51137e+06	9.51565e+06	9.51818e+06	9.51944e+06	9.51993e+06	9.51932e+06	9.51734e+06	9.51433e+06	9.51062e+06	9.5065e+06
RCP2.6	coal	2.58688e+06	2.44405e+06	2.30382e+06	2.1535e+06	1.99081e+06	1.81776e+06	1.63716e+06	1.45319e+06	1.27008e+06	1.09173e+06	921607	762701	617433	487646	374599	279002	203580	177736	159724	141679	123956	106910	90821.2	75905.5	62319.6	50159.9	39471.9	30259.5	22477.7	16046.3	10861.9	6810.13	3778.99	1671.71	420.455	0	0	0	0	0	0	0	0	0	0	0
Unit: TJ/yr	heating oil	4.28697e+06	4.1649e+06	4.04076e+06	3.9291e+06	3.82853e+06	3.73287e+06	3.63673e+06	3.53744e+06	3.43301e+06	3.32153e+06	3.20156e+06	3.07193e+06	2.93199e+06	2.78155e+06	2.62077e+06	2.45019e+06	2.27126e+06	2.08724e+06	1.90251e+06	1.72058e+06	1.54425e+06	1.37604e+06	1.21793e+06	1.07133e+06	937259	816262	708577	614222	532897	464092	407172	361445	326253	301048	285480	279480	278308	277110	275904	274712	273552	272416	271298	270210	269169	268184
	natural gas	1.55411e+07	1.54903e+07	1.54226e+07	1.52311e+07	1.48924e+07	1.44139e+07	1.38075e+07	1.30959e+07	1.23045e+07	1.14573e+07	1.05778e+07	9.68779e+06	8.80766e+06	7.95545e+06	7.14659e+06	6.39359e+06	5.70453e+06	5.07771e+06	4.51156e+06	4.00319e+06	3.54842e+06	3.14395e+06	2.78598e+06	2.47051e+06	2.19365e+06	1.95157e+06	1.74081e+06	1.55861e+06	1.40234e+06	1.26976e+06	1.15902e+06	1.06873e+06	997945	946168	913336	899790	896045	892240	888434	884688	881063	877529	874070	870728	867545	864560
	hydrogen	0	0	0	0	0	0	0	0	0	0	0	0	0	0	0	0	0	0	0	0	0	0	0	0	0	0	0	0	0	0	0	0	0	0	0	0	0	0	0	0	0	0	0	0	0	0
	fuel wood	7.74084e+06	7.68888e+06	7.63699e+06	7.53463e+06	7.36764e+06	7.13698e+06	6.84646e+06	6.50617e+06	6.12825e+06	5.72499e+06	5.30874e+06	4.8912e+06	4.48315e+06	4.09409e+06	3.73198e+06	3.40317e+06	3.1112e+06	2.85289e+06	2.62467e+06	2.42519e+06	2.25639e+06	2.10561e+06	1.96628e+06	1.83769e+06	1.71977e+06	1.61701e+06	1.532e+06	1.45819e+06	1.39477e+06	1.34116e+06	1.29684e+06	1.26129e+06	1.23397e+06	1.21422e+06	1.20127e+06	1.19411e+06	1.1894e+06	1.18463e+06	1.17988e+06	1.17521e+06	1.1707e+06	1.16631e+06	1.16202e+06	1.15788e+06	1.15394e+06	1.15025e+06
Non-residential buildings	Energy carrier / Year	2015	2016	2017	2018	2019	2020	2021	2022	2023	2024	2025	2026	2027	2028	2029	2030	2031	2032	2033	2034	2035	2036	2037	2038	2039	2040	2041	2042	2043	2044	2045	2046	2047	2048	2049	2050	2051	2052	2053	2054	2055	2056	2057	2058	2059	2060
LEMD	electricity	1.9115e+07	1.90351e+07	1.89691e+07	1.89238e+07	1.88903e+07	1.8857e+07	1.88149e+07	1.876e+07	1.86905e+07	1.86046e+07	1.85009e+07	1.83783e+07	1.82359e+07	1.80735e+07	1.78907e+07	1.76882e+07	1.74618e+07	1.7213e+07	1.69494e+07	1.66726e+07	1.63843e+07	1.60866e+07	1.57818e+07	1.54721e+07	1.51602e+07	1.48485e+07	1.45397e+07	1.42362e+07	1.39407e+07	1.36556e+07	1.33829e+07	1.31247e+07	1.28827e+07	1.26582e+07	1.24522e+07	1.22653e+07	1.20893e+07	1.19158e+07	1.17452e+07	1.15781e+07	1.14147e+07	1.12555e+07	1.11006e+07	1.09505e+07	1.08053e+07	1.06653e+07
RCP2.6	coal	1.02922e+06	1.01643e+06	998195	972125	935704	888138	829489	760726	683430	599633	511717	422293	334091	249842	172177	103536	66822.4	61583.7	56157	50650.9	45164	39785.1	34591.5	29648.3	25008.4	20712.7	16791.7	13267.1	10152.5	7454.88	5176.1	3314.83	1868.14	834.807	210.706	0	0	0	0	0	0	0	0	0	0	0
Unit: TJ/yr	heating oil	2.33374e+06	2.21796e+06	2.10645e+06	2.0063e+06	1.91618e+06	1.83308e+06	1.75457e+06	1.67908e+06	1.60542e+06	1.53268e+06	1.46013e+06	1.38727e+06	1.31376e+06	1.23944e+06	1.16429e+06	1.08844e+06	1.01148e+06	934565	859643	787380	718341	653001	591731	534800	482388	434585	391414	352846	318807	289193	263881	242737	225635	212457	203112	197536	193884	190333	186884	183536	180290	177144	174099	171154	168307	165558
	natural gas	8.57171e+06	8.25298e+06	7.96084e+06	7.66172e+06	7.3485e+06	7.02301e+06	6.68753e+06	6.34581e+06	6.00153e+06	5.65778e+06	5.31715e+06	4.98176e+06	4.65335e+06	4.33328e+06	4.02265e+06	3.72229e+06	3.43061e+06	3.14863e+06	2.88009e+06	2.62561e+06	2.3857e+06	2.16087e+06	1.9515e+06	1.75786e+06	1.58014e+06	1.41835e+06	1.27241e+06	1.1421e+06	1.02712e+06	927087	841543	770032	712119	667443	635765	617020	604946	593223	581850	570828	560156	549832	539856	530223	520931	511976
	hydrogen	0	0	0	0	0	0	0	0	0	0	0	0	0	0	0	0	0	0	0	0	0	0	0	0	0	0	0	0	0	0	0	0	0	0	0	0	0	0	0	0	0	0	0	0	0	0
	fuel wood	676377	755445	832706	913475	996758	1.07981e+06	1.16009e+06	1.23554e+06	1.30442e+06	1.36526e+06	1.4169e+06	1.45845e+06	1.4893e+06	1.50909e+06	1.51771e+06	1.51522e+06	1.50112e+06	1.47695e+06	1.44552e+06	1.40815e+06	1.36606e+06	1.32045e+06	1.27243e+06	1.223e+06	1.1731e+06	1.12355e+06	1.0751e+06	1.0284e+06	984030	942484	904183	869483	838680	812020	789709	771924	756664	741828	727420	713442	699897	686785	674107	661862	650047	638659
Residential buildings	Energy carrier / Year	2015	2016	2017	2018	2019	2020	2021	2022	2023	2024	2025	2026	2027	2028	2029	2030	2031	2032	2033	2034	2035	2036	2037	2038	2039	2040	2041	2042	2043	2044	2045	2046	2047	2048	2049	2050	2051	2052	2053	2054	2055	2056	2057	2058	2059	2060
LEMD	electricity	1.3629e+07	1.37161e+07	1.37961e+07	1.38661e+07	1.39199e+07	1.39518e+07	1.39569e+07	1.3936e+07	1.38912e+07	1.3824e+07	1.37365e+07	1.36297e+07	1.35058e+07	1.33673e+07	1.32165e+07	1.30556e+07	1.28863e+07	1.27081e+07	1.25198e+07	1.23208e+07	1.21107e+07	1.18894e+07	1.16573e+07	1.14149e+07	1.11634e+07	1.09044e+07	1.06396e+07	1.03718e+07	1.01039e+07	9.83888e+06	9.57979e+06	9.32953e+06	9.09085e+06	8.86631e+06	8.65816e+06	8.46831e+06	8.2975e+06	8.14563e+06	8.01303e+06	7.89999e+06	7.80679e+06	7.73335e+06	7.67975e+06	7.64643e+06	7.63374e+06	7.64205e+06
No new climate policy	coal	2.6034e+06	2.47393e+06	2.34774e+06	2.22437e+06	2.10294e+06	1.98299e+06	1.8644e+06	1.74783e+06	1.63402e+06	1.52361e+06	1.41717e+06	1.31518e+06	1.21806e+06	1.12614e+06	1.03969e+06	958888	883816	815607	752288	693660	639535	589740	544107	502477	464695	430610	400074	372931	349034	328242	310425	295463	283315	273955	267128	262796	259822	257079	254569	252296	250270	248504	247015	245819	244938	244391
Unit: TJ/yr	heating oil	4.29701e+06	4.1804e+06	4.06335e+06	3.94165e+06	3.81334e+06	3.67776e+06	3.53481e+06	3.38589e+06	3.2327e+06	3.07672e+06	2.91942e+06	2.76209e+06	2.60601e+06	2.45231e+06	2.30201e+06	2.15595e+06	2.01487e+06	1.87931e+06	1.74973e+06	1.6265e+06	1.50995e+06	1.40032e+06	1.29783e+06	1.20264e+06	1.11484e+06	1.03451e+06	961641	896245	838263	787606	744149	707751	678262	655533	639437	629872	624025	619123	615153	612101	609950	608677	608264	608697	609960	612035
	natural gas	1.55561e+07	1.55035e+07	1.54394e+07	1.53647e+07	1.52727e+07	1.51554e+07	1.50063e+07	1.48252e+07	1.46134e+07	1.43715e+07	1.41012e+07	1.38036e+07	1.34807e+07	1.31348e+07	1.27681e+07	1.23829e+07	1.19818e+07	1.1568e+07	1.11446e+07	1.07146e+07	1.02807e+07	9.84582e+06	9.41245e+06	8.98308e+06	8.56005e+06	8.14555e+06	7.74177e+06	7.35102e+06	6.97552e+06	6.61722e+06	6.27786e+06	5.95895e+06	5.66183e+06	5.38759e+06	5.13721e+06	4.91151e+06	4.70711e+06	4.52056e+06	4.35243e+06	4.20328e+06	4.07364e+06	3.96383e+06	3.87431e+06	3.80567e+06	3.7585e+06	3.73331e+06
	hydrogen	0	0	0	0	0	0	0	0	0	0	0	0	0	0	0	0	0	0	0	0	0	0	0	0	0	0	0	0	0	0	0	0	0	0	0	0	0	0	0	0	0	0	0	0	0	0
	fuel wood	7.72598e+06	7.65112e+06	7.57969e+06	7.51164e+06	7.44306e+06	7.37007e+06	7.28952e+06	7.20111e+06	7.10514e+06	7.00154e+06	6.89032e+06	6.77136e+06	6.64456e+06	6.50982e+06	6.36698e+06	6.21587e+06	6.05653e+06	5.88921e+06	5.71447e+06	5.53322e+06	5.34662e+06	5.15608e+06	4.96316e+06	4.76955e+06	4.57697e+06	4.38715e+06	4.20184e+06	4.02278e+06	3.85168e+06	3.69014e+06	3.53968e+06	3.40172e+06	3.27763e+06	3.16874e+06	3.07638e+06	3.00189e+06	2.93996e+06	2.88439e+06	2.8353e+06	2.79279e+06	2.75701e+06	2.72797e+06	2.70578e+06	2.69061e+06	2.68262e+06	2.68196e+06
Non-residential buildings	Energy carrier / Year	2015	2016	2017	2018	2019	2020	2021	2022	2023	2024	2025	2026	2027	2028	2029	2030	2031	2032	2033	2034	2035	2036	2037	2038	2039	2040	2041	2042	2043	2044	2045	2046	2047	2048	2049	2050	2051	2052	2053	2054	2055	2056	2057	2058	2059	2060
LEMD	electricity	1.90901e+07	1.89765e+07	1.88809e+07	1.87983e+07	1.87191e+07	1.86357e+07	1.8542e+07	1.84351e+07	1.83137e+07	1.81766e+07	1.80233e+07	1.78535e+07	1.76673e+07	1.74648e+07	1.72468e+07	1.70141e+07	1.67675e+07	1.65081e+07	1.62372e+07	1.59559e+07	1.56657e+07	1.53681e+07	1.50648e+07	1.47574e+07	1.44479e+07	1.41381e+07	1.38297e+07	1.35248e+07	1.32252e+07	1.29328e+07	1.26494e+07	1.23766e+07	1.2116e+07	1.1869e+07	1.16367e+07	1.14201e+07	1.1217e+07	1.10243e+07	1.08419e+07	1.06697e+07	1.05075e+07	1.0355e+07	1.02119e+07	1.00778e+07	9.95243e+06	9.83532e+06
No new climate policy	coal	1.03924e+06	1.0366e+06	1.02916e+06	1.02036e+06	1.01019e+06	998267	984303	968202	949923	929443	906759	881887	854865	825754	794641	761635	727314	691563	654857	617978	581113	544604	508924	474515	441777	411062	382679	356905	334155	314395	297772	284415	274448	267999	265214	266265	269283	272263	275198	278080	280903	283662	286350	288965	291501	293955
Unit: TJ/yr	heating oil	2.35156e+06	2.25211e+06	2.15699e+06	2.06551e+06	1.97632e+06	1.88862e+06	1.80185e+06	1.71592e+06	1.63084e+06	1.54671e+06	1.46367e+06	1.38187e+06	1.3015e+06	1.22275e+06	1.14583e+06	1.07094e+06	998262	928065	860598	796099	734791	676887	622572	572008	525324	482623	443977	409438	379029	352755	330604	312551	298570	288635	282733	280868	281064	281326	281648	282025	282448	282911	283407	283928	284468	285019
	natural gas	8.61608e+06	8.33448e+06	8.07835e+06	7.84375e+06	7.62544e+06	7.41898e+06	7.22091e+06	7.0293e+06	6.84282e+06	6.66043e+06	6.48131e+06	6.30483e+06	6.1305e+06	5.95797e+06	5.78699e+06	5.61742e+06	5.4492e+06	5.28239e+06	5.11711e+06	4.95353e+06	4.79182e+06	4.63233e+06	4.47543e+06	4.32152e+06	4.17102e+06	4.02433e+06	3.88183e+06	3.74398e+06	3.61123e+06	3.48399e+06	3.36269e+06	3.24769e+06	3.13933e+06	3.03789e+06	2.94357e+06	2.85653e+06	2.77537e+06	2.69856e+06	2.62594e+06	2.55734e+06	2.49262e+06	2.43158e+06	2.37409e+06	2.31996e+06	2.26903e+06	2.22114e+06
	hydrogen	0	0	0	0	0	0	0	0	0	0	0	0	0	0	0	0	0	0	0	0	0	0	0	0	0	0	0	0	0	0	0	0	0	0	0	0	0	0	0	0	0	0	0	0	0	0
	fuel wood	629022	662318	695579	729227	762982	796386	829019	860586	890858	919647	946809	972244	995893	1.01774e+06	1.03781e+06	1.05615e+06	1.0728e+06	1.08754e+06	1.10013e+06	1.11036e+06	1.11809e+06	1.12323e+06	1.12576e+06	1.12569e+06	1.12312e+06	1.11814e+06	1.11094e+06	1.10172e+06	1.09072e+06	1.07821e+06	1.06447e+06	1.04975e+06	1.03433e+06	1.0184e+06	1.00215e+06	985680	969574	954334	939911	926255	913320	901061	889437	878409	867940	857996
Fig. 4c: GHG stacked by scenario, SSP1, Unit: Mt of CO2-eq/yr
Scenario	Process or process group in system		Year
SSP1_Base			2016	2017	2018	2019	2020	2021	2022	2023	2024	2025	2026	2027	2028	2029	2030	2031	2032	2033	2034	2035	2036	2037	2038	2039	2040	2041	2042	2043	2044	2045	2046	2047	2048	2049	2050	2051	2052	2053	2054	2055	2056	2057	2058	2059	2060
Unit: Mt of CO2-eq/yr	use phase, direct (scope 1)		3746.03	3709.57	3657.39	3584.53	3490.9	3377.74	3247.41	3103.12	2948.29	2786.43	2621.01	2455.37	2292.65	2135.67	1986.9	1851.1	1732.18	1621.25	1517.65	1422.07	1332.82	1249.06	1170.91	1098.54	1032.94	974.701	922.68	876.718	836.668	802.374	773.677	750.421	732.466	719.687	711.989	706.782	701.529	696.233	690.9	685.53	680.129	674.698	669.24	663.757	658.249
	use phase, electricity (scope 2)		5096.03	5110.21	5140.96	5174.3	5235.61	5223.77	5211.39	5194.56	5169.77	5134.03	4826.79	4488.5	4120.15	3723.69	3301.96	3098.81	2883.81	2660.2	2430	2195.16	2087.33	1979.93	1873.77	1769.54	1667.79	1580.68	1495.44	1412.46	1332	1254.25	1223.54	1194.49	1167.23	1141.83	1118.34	1109.67	1100.81	1091.78	1082.58	1073.21	1063.7	1054.04	1044.24	1034.32	1024.27
	use phase, other energy, indirect		734.659	723.53	709.205	690.864	668.696	643.096	614.577	583.771	551.297	517.759	483.736	449.772	416.375	384.001	353.052	324.159	297.846	273.135	249.942	228.251	208.087	189.447	172.313	156.659	142.45	129.649	118.232	108.164	99.4127	91.9468	85.7421	80.7823	77.0621	74.5888	73.3845	72.8241	72.2598	71.6922	71.1214	70.548	69.9721	69.3941	68.8141	68.2324	67.649
	primary material production		4462.41	4516.71	4493.35	4466.7	4428.69	4411.6	4372.24	4325.6	4271.99	4212.12	4108.58	3995.13	3872.73	3742.29	3604.67	3493.09	3373.31	3245.11	3110.6	2969.01	2849.64	2726.51	2600.12	2470.99	2339.87	2223.87	2108.17	1993.49	1880.23	1769.12	1670.44	1573.84	1479.59	1388	1303.26	1261.09	1236.36	1210.9	1185.1	1159.02	1132.64	1106.05	1079.73	1055.04	1030.12
	manufacturing, waste mgt., recycling		225.015	699.342	680.425	664.38	654.853	658.645	682.435	714.495	750.149	787.832	820.652	852.769	882.979	911.391	944.225	975.664	1001.25	1020.92	1034.91	1042.85	1049.76	1054.33	1056.82	1057.38	1055.27	1053.26	1070.94	1066.36	1063.24	1059.16	1055.15	1051.3	1046.32	1041.02	1035.67	1031.44	1036.81	1051.11	1064.91	1078.1	1090.62	1102.38	1113.28	1123.33	1133.03
	forest sequestration*		-2678.62	-2112.53	-2087.52	-2065.35	-2043.89	-2037.29	-2032.18	-2029.13	-2023.01	-2013.57	-2000.89	-1985.1	-1966.4	-1946.16	-1931.77	-1912.93	-1889.38	-1861.36	-1829.42	-1793.87	-1755.17	-1713.77	-1670.08	-1624.53	-1577.5	-1534.01	-1484.34	-1442.52	-1400.53	-1358.87	-1317.83	-1276.65	-1236.26	-1196.55	-1157.67	-1139.73	-1141.23	-1141.61	-1141.89	-1142.04	-1141.98	-1141.67	-1141.03	-1140.09	-1139.36
	total (+ forest sequestr.)		11585.5	12646.8	12593.8	12515.4	12434.9	12277.6	12095.9	11892.4	11668.5	11424.6	10859.9	10256.4	9618.48	8950.88	8259.03	7829.89	7399.02	6959.25	6513.68	6063.48	5772.46	5485.51	5203.85	4928.58	4660.83	4428.15	4231.13	4014.67	3811.02	3617.98	3490.73	3374.18	3266.41	3168.58	3084.98	3042.07	3006.54	2980.11	2952.72	2924.37	2895.08	2864.89	2834.28	2804.58	2773.96
			Year
SSP1_FullCE			2016	2017	2018	2019	2020	2021	2022	2023	2024	2025	2026	2027	2028	2029	2030	2031	2032	2033	2034	2035	2036	2037	2038	2039	2040	2041	2042	2043	2044	2045	2046	2047	2048	2049	2050	2051	2052	2053	2054	2055	2056	2057	2058	2059	2060
Unit: Mt of CO2-eq/yr	use phase, direct (scope 1)		3746.04	3709.58	3657.42	3584.57	3490.96	3377.82	3247.5	3103.22	2948.41	2786.55	2621.14	2455.5	2292.78	2135.8	1987.02	1851.23	1732.3	1621.36	1517.75	1422.16	1332.91	1249.14	1170.98	1098.6	1033	974.749	922.723	876.757	836.704	802.408	773.71	750.454	732.501	719.725	712.029	706.825	701.575	696.282	690.951	685.584	680.185	674.757	669.302	663.821	658.316
	use phase, electricity (scope 2)		5096.03	5110.23	5141	5174.36	5235.7	5223.89	5211.55	5194.75	5170.01	5134.31	4827.09	4488.82	4120.45	3723.99	3302.22	3099.07	2884.07	2660.44	2430.23	2195.37	2087.53	1980.13	1873.97	1769.74	1667.99	1580.87	1495.63	1412.64	1332.17	1254.42	1223.71	1194.66	1167.4	1142	1118.51	1109.84	1100.98	1091.95	1082.75	1073.39	1063.87	1054.21	1044.42	1034.49	1024.44
	use phase, other energy, indirect		734.659	723.532	709.209	690.871	668.705	643.107	614.591	583.787	551.316	517.78	483.758	449.796	416.399	384.024	353.075	324.181	297.867	273.155	249.96	228.267	208.101	189.46	172.324	156.668	142.458	129.655	118.237	108.169	99.4166	91.9503	85.7455	80.7859	77.0659	74.5929	73.3889	72.8288	72.2648	71.6974	71.127	70.5538	69.9782	69.4004	68.8207	68.2393	67.6562
	primary material production		4422.66	4433.27	4369.05	4302.46	4226.09	4124.98	4005.57	3882.46	3756.5	3628.83	3467.68	3303.79	3138.42	2972.68	2807.58	2669.24	2530.26	2390.74	2252.52	2115.2	1998.34	1880.89	1762.76	1644.39	1526.28	1419.97	1315.46	1213.51	1117.97	1024.81	940.984	859.85	782.304	709.639	642.274	603.521	575.59	546.822	517.895	488.642	458.924	428.8	398.823	368.604	338.726
	manufacturing, waste mgt., recycling		225.015	700.959	684.501	670.91	665.661	643.611	626.355	618.196	615.238	616.426	615.633	616.98	619.517	622.386	628.131	641.091	651.991	660.905	668.165	673.447	679.193	682.249	682.574	680.279	674.606	668.344	679.353	667.426	656.288	643.308	665.608	686.696	704.984	720.96	734.609	746.496	761.906	779.929	794.734	806.004	813.126	816.031	814.567	808.7	798.588
	forest sequestration*		-2687.25	-2127.86	-2108.91	-2093.32	-2080.24	-2084.05	-2081.68	-2081.01	-2077.24	-2070.26	-2060.05	-2046.74	-2030.48	-2011.51	-1993.35	-1976.46	-1954.84	-1928.68	-1898.53	-1864.69	-1827.02	-1785.28	-1739.81	-1690.93	-1638.95	-1589.26	-1531.82	-1480.67	-1427.81	-1373.55	-1315.33	-1255.78	-1195.97	-1135.92	-1075.91	-1036.4	-1015.92	-993.836	-971.995	-950.245	-928.083	-905.818	-883.149	-860.13	-836.815
	total (+ forest sequestr.)		11537.2	12549.7	12452.3	12329.8	12206.9	11929.4	11623.9	11301.4	10964.2	10613.6	9955.25	9268.15	8557.08	7827.37	7084.68	6608.35	6141.65	5677.92	5220.09	4769.75	4479.05	4196.6	3922.8	3658.75	3405.39	3184.32	2999.58	2797.83	2614.74	2443.34	2374.42	2316.67	2268.28	2231	2204.9	2203.11	2196.4	2192.85	2185.46	2173.93	2158	2137.38	2112.78	2083.72	2050.91
*) assuming forestry with constant C pool at landscape level
Fig. 4d: GHG ranges, Unit: Mt of CO2-eq/yr
GHG emissions, system-wide (excl. forests)
Unit: Mt of CO2-eq/yr			Year
Scenario		CE option	2016	2017	2018	2019	2020	2021	2022	2023	2024	2025	2026	2027	2028	2029	2030	2031	2032	2033	2034	2035	2036	2037	2038	2039	2040	2041	2042	2043	2044	2045	2046	2047	2048	2049	2050	2051	2052	2053	2054	2055	2056	2057	2058	2059	2060
SSP2 demand + C-intensive supply		Full CE	16344.7	16786.3	16813.5	16828.9	16848	16819.6	16777.9	16745.2	16711.1	16675.9	16632.6	16588.1	16554	16521.2	16490.5	16462.7	16428.4	16386.5	16336.9	16279.4	16225.3	16155.2	16069.1	15966.7	15847.7	15684.9	15527.1	15334.8	15131.7	14920.8	14676.5	14420.9	14154.5	13877.6	13601.9	13375.1	13180.6	12980.3	12769.2	12547.1	12314.7	12072.5	11819.7	11556.4	11284.2
SSP2 demand + C-intensive supply		No CE	16375.8	16843	16896.8	16938.4	16983.1	17087.7	17165.8	17242.8	17321.7	17395.1	17455.1	17507.9	17553.4	17591.7	17622.9	17652.5	17669.4	17671.8	17659	17630.4	17601.4	17556.1	17494.2	17415	17318.4	17177.2	17044.2	16875.4	16693.8	16498.6	16253.2	15993.8	15721	15435.8	15144.1	14886.2	14674.2	14464	14246.6	14021.9	13789.9	13550.5	13303.6	13049.2	12787.5
SSP1 demand + C-intensive supply		No CE	14273.6	14802.7	14747.3	14672.4	14600.7	14568.2	14517.8	14461.2	14399.1	14331.3	14251.7	14166.2	14075.3	13979.6	13879.6	13780	13670.8	13550.1	13418	13274.3	13130.6	12975.8	12809.9	12633.2	12446.1	12230.3	12026.9	11798.2	11568.5	11336.4	11078.9	10820.7	10561.3	10302.4	10048.2	9820.04	9625.43	9438.24	9252.97	9069.61	8888.21	8708.67	8532.57	8364.38	8198.84
SSP1 demand + C-intensive supply		Full CE	14242.7	14739.1	14653.4	14549.1	14449.3	14315	14162.5	14006.3	13847.9	13687.9	13520.6	13352.6	13184.9	13023.6	12864.3	12710.4	12552	12388.3	12219.9	12047.1	11878.7	11701.5	11514.5	11318.2	11113.8	10885.3	10669.2	10428.9	10188.4	9945.72	9703.12	9461.62	9222.5	8987.08	8767.01	8565.8	8388.34	8213.8	8038.1	7861.25	7684.95	7507.96	7330.91	7155.18	6979.16
LEMD + C-intensive supply		No CE	13559.7	13517.3	13393.6	13227.1	13050.2	12873.1	12687.2	12498.6	12310.4	12121.1	11930.8	11742.2	11552.2	11361.6	11171.9	10986.5	10797	10602.8	10406.7	10206.8	10011.8	9813.07	9611	9406.07	9199.16	8979.47	8773.65	8554.55	8336.6	8120.11	7889.64	7663.26	7440.95	7223.21	7014.26	6824.82	6660.44	6507.04	6361.57	6224.42	6104.14	6006.58	5926.34	5854.73	5794.66
LEMD + C-intensive supply		Full CE	13524.8	13451.9	13297.3	13101.4	12897.1	12632.7	12359.8	12087.3	11818	11560.6	11302.2	11044.6	10791.2	10542.1	10297.5	10060.7	9824.31	9586.71	9348.98	9111.74	8885.12	8655.24	8422.35	8190.33	7957.21	7713.98	7491.61	7258.35	7029.19	6803.92	6586.06	6380.95	6185.54	5995.95	5814.06	5648.51	5502.06	5361.98	5226.06	5094.08	4970.48	4860.5	4760.82	4668.6	4583.89
SSP2 demand + low carbon supply		No CE	16347.7	16755	16774.7	16791	16813.7	16785.1	16713.2	16617.1	16498.2	16350.9	15810.4	15204	14533.8	13811.5	13033.9	12569.5	12084.7	11570.6	11031.1	10466.9	10111.4	9749.92	9384.27	9016.35	8647.88	8322.35	8026.86	7714.89	7409.67	7112.08	6908.77	6714.04	6528.75	6353.77	6195.8	6128.71	6095.69	6070.06	6039.44	6003.55	5962.2	5915.28	5862.56	5803.87	5739.36
SSP2 demand + low carbon supply		Full CE	16290.6	16651	16622.3	16590.8	16567.7	16387.5	16161.6	15920.6	15661.1	15381.3	14724.8	14015	13254.9	12448.5	11609.5	11089	10562.7	10022	9470.63	8909.76	8556.66	8200.42	7842.54	7484.85	7129.39	6811.47	6522.42	6216.54	5917.58	5626.19	5472.72	5327.67	5190.59	5066.2	4951.62	4903.22	4874.59	4845.77	4807.76	4760.37	4704.21	4638.8	4564.8	4482.02	4389.87
SSP1 demand + low carbon supply		No CE	14264.1	14759.4	14681.3	14580.8	14478.8	14314.9	14128	13921.5	13691.5	13438.2	12860.8	12241.5	11584.9	10897	10190.8	9742.82	9288.4	8820.61	8343.1	7857.35	7527.63	7199.28	6873.93	6553.11	6238.32	5962.16	5715.47	5457.19	5211.55	4976.85	4808.56	4650.84	4502.67	4365.13	4242.65	4181.8	4147.77	4121.71	4094.61	4066.41	4037.07	4006.56	3975.3	3944.67	3913.33
SSP1 demand + low carbon supply		Full CE	14224.4	14677.6	14561.2	14423.2	14287.1	14013.4	13705.6	13382.4	13041.5	12683.9	12015.3	11314.9	10587.6	9838.88	9078.03	8584.81	8096.49	7606.6	7118.62	6634.44	6306.07	5981.88	5662.61	5349.68	5044.33	4773.59	4531.4	4278.5	4042.55	3816.89	3689.76	3572.45	3464.25	3366.92	3280.81	3239.51	3212.32	3186.68	3157.46	3124.17	3086.09	3043.2	2995.93	2943.85	2887.73
LEMD + low carbon supply		No CE	13564.1	13497.9	13360.1	13176.4	12977.5	12679.1	12366.3	12055.8	11740.6	11412.1	10813.9	10192.8	9553.47	8902.31	8251.73	7825.69	7403.08	6978.3	6554.63	6138.28	5849.27	5568.21	5296.3	5034.48	4784.29	4570.37	4380.65	4186.07	4000.85	3824.6	3694.13	3570.87	3456.23	3350.83	3257.74	3211.32	3182.82	3160.27	3138.04	3116.12	3101.03	3099.76	3109.22	3121.51	3137.24
LEMD + low carbon supply		Full CE	13529.1	13432.6	13263.9	13050.7	12824.6	12440.2	12036.9	11631.8	11231.9	10821	10150	9463.49	8766.89	8066.61	7369.34	6903.97	6451.69	6006.17	5570.84	5147.59	4847.56	4556.35	4275.31	4008.96	3758.33	3543.32	3355.75	3165.24	2985.38	2815.57	2719.75	2636.2	2562.77	2495.63	2436.97	2409.65	2388.52	2367.55	2343.58	2316.5	2289.15	2268.07	2252.72	2236.54	2220.37
Fig. 4e: Waterfall plot of cumulative GHG
Left bar: regional breakdown			Second to left bar: breakdown by emissions scope			Waterfall bars: differences between scenarios			Right bar: breakdown by emissions scope
Regional scope	Global		Regional scope	Global		Regional scope	Global		Regional scope	Global
Indicator	Cumulative 2020-2050 (incl.) GHG emissions, system-wide (excl. forests)		Indicator	Cumulative 2020-2050 (incl.) GHG emissions, system-wide (excl. forests)		Indicator	Cumulative 2020-2050 (incl.) GHG emissions, system-wide (excl. forests)		Indicator	Cumulative 2020-2050 (incl.) GHG emissions, system-wide (excl. forests)
Unit	Gt of CO2-eq		Unit	Gt of CO2-eq		Unit	Gt of CO2-eq		Unit	Gt of CO2-eq
Scenario	SSP2_Base		Scenario	SSP2_Base		Scenario	Value		Scenario	LEMD_FullCE
Region	Value		GHG scope	Value		SSP2_Base	348.091		GHG scope	Value
R5.2SSA	37.0348		1 (GHG emissions, buildings, use phase)	64.7883		SSP2_Slow	344.848		1 (GHG emissions, buildings, use phase)	44.625
R5.2LAM	15.156		2 (GHG emissions, res+non-res buildings, energy supply)	117.1		SSP2_Slow_Close	327.096		2 (GHG emissions, res+non-res buildings, energy supply)	81.0682
EU_UK	37.1314		3 (GHG emissions, primary material production)	130.742		SSP2_FullCE	308.503		3 (GHG emissions, primary material production)	52.2463
China	71.2728		all (GHG emissions, system-wide (excl. forests))	348.092		SSP1_FullCE	239.151		all (GHG emissions, system-wide (excl. forests))	195.046
India	40.1373					LEMD_FullCE	195.046
R5.2ASIA_Other	36.194
R5.2MNF	20.4447
R5.2REF	21.8796
R5.2OECD_Other	22.6059
R32USACAN	46.235

## Sheet: Fig. 5
Fig. 5 data (Energy service cascade plot)
	Indicator	Energy-related (scope 1+2) GHG per capita					Energy-related (scope 1+2) GHG per final energy consumed					Final energy per stock					Stock per capita					Material intensity of inflow					Material-related GHG per material					Material-GHG per capita (scope 3)					Raw material input (RMI) per material					Raw material input (RMI) per capity					Inflow per stock
	Unit	ton/cap					tons of CO2-eq/MJ					MJ/(m²·yr)					m²					t/m²					t CO2-eq/t					t CO2-eq/yr					t/t					t/yr					1/yr
Region/year	Scenario	SSP2_Fossil	SSP2_Base	SSP2_FullCE	SSP1_FullCE	LEMD_FullCE	SSP2_Fossil	SSP2_Base	SSP2_FullCE	SSP1_FullCE	LEMD_FullCE	SSP2_Fossil	SSP2_Base	SSP2_FullCE	SSP1_FullCE	LEMD_FullCE	SSP2_Fossil	SSP2_Base	SSP2_FullCE	SSP1_FullCE	LEMD_FullCE	SSP2_Fossil	SSP2_Base	SSP2_FullCE	SSP1_FullCE	LEMD_FullCE	SSP2_Fossil	SSP2_Base	SSP2_FullCE	SSP1_FullCE	LEMD_FullCE	SSP2_Fossil	SSP2_Base	SSP2_FullCE	SSP1_FullCE	LEMD_FullCE	SSP2_Fossil	SSP2_Base	SSP2_FullCE	SSP1_FullCE	LEMD_FullCE	SSP2_Fossil	SSP2_Base	SSP2_FullCE	SSP1_FullCE	LEMD_FullCE	SSP2_Fossil	SSP2_Base	SSP2_FullCE
Global	2016	1.35127	1.35352	1.35352	1.35	1.33502	0.000127292	0.000127436	0.000127436	0.000127343	0.000127278	316.961	317.128	317.129	319.69	319.993	33.4916	33.4916	33.4916	33.1611	32.7788	1.63457	1.62899	1.61186	1.60846	1.62311	0.306788	0.305838	0.306332	0.302575	0.301454	0.90283	0.896961	0.888966	0.623448	0.532121	1.49775	1.49636	1.49864	1.50992	1.49326	4.40766	4.38854	4.349	3.11115	2.63587	0.0537561	0.0537561	0.0537561
Global	2017	1.34498	1.34523	1.34524	1.33271	1.3076	0.000127586	0.000127511	0.000127511	0.000127331	0.000127184	306.065	306.303	306.304	310.333	311.402	34.4428	34.4428	34.4428	33.7267	33.0158	1.63918	1.63068	1.59659	1.60325	1.61125	0.292518	0.291326	0.292105	0.288604	0.286201	0.850737	0.842873	0.827458	0.6191	0.485084	1.40978	1.40669	1.40981	1.41442	1.40163	4.10009	4.06987	3.99364	3.03414	2.37563	0.0515129	0.0515129	0.0515128
Global	2018	1.3401	1.33761	1.33762	1.31558	1.27994	0.000127857	0.000127604	0.000127604	0.000127332	0.000127099	296.147	296.18	296.183	301.288	302.887	35.3922	35.3922	35.3922	34.2925	33.2481	1.64489	1.63396	1.58308	1.59132	1.60281	0.289406	0.288105	0.289234	0.285002	0.282991	0.844848	0.83546	0.81261	0.604552	0.472527	1.40618	1.40146	1.4062	1.40575	1.3966	4.105	4.06403	3.95075	2.98192	2.33199	0.0501449	0.0501449	0.0501444
Global	2019	1.33472	1.32823	1.32825	1.29605	1.2494	0.000127939	0.000127541	0.000127541	0.000127166	0.000126841	287.084	286.581	286.585	292.374	294.264	36.3395	36.3395	36.3395	34.8586	33.4738	1.64945	1.63654	1.56919	1.57894	1.59461	0.286229	0.284939	0.286368	0.282066	0.279591	0.836281	0.825998	0.795961	0.590085	0.45766	1.4019	1.39536	1.40155	1.40008	1.38949	4.09597	4.04495	3.89561	2.92899	2.27444	0.0487441	0.0487441	0.048743
Global	2020	1.33282	1.32089	1.32092	1.27779	1.21954	0.000128232	0.000127716	0.000127716	0.000127242	0.000126826	278.771	277.392	277.398	283.479	285.414	37.2844	37.2844	37.2844	35.4247	33.691	1.65306	1.63863	1.55523	1.56653	1.58726	0.283164	0.281995	0.283678	0.279364	0.276271	0.825437	0.814856	0.777964	0.574756	0.441037	1.39812	1.38953	1.39702	1.39455	1.38218	4.07558	4.01521	3.83123	2.86912	2.2065	0.0472967	0.0472967	0.0472947
Global	2021	1.33348	1.30183	1.30186	1.24745	1.17765	0.000128643	0.000126798	0.000126799	0.000126238	0.000125754	271.102	268.518	268.525	274.517	276.262	38.2355	38.2355	38.2355	35.9967	33.8981	1.65611	1.64049	1.53836	1.55049	1.57761	0.281564	0.279944	0.279677	0.275128	0.270767	0.820945	0.808525	0.75741	0.556605	0.418875	1.39501	1.3853	1.38801	1.38306	1.36637	4.06738	4.00098	3.75896	2.79803	2.11376	0.046045	0.046045	0.0460416
Global	2022	1.33513	1.28147	1.28152	1.21537	1.13385	0.000129057	0.00012581	0.00012581	0.000125172	0.000124629	264.006	259.936	259.945	265.512	266.838	39.1856	39.1856	39.1856	36.5695	34.095	1.65849	1.64156	1.52127	1.5345	1.56746	0.279906	0.277594	0.275367	0.270537	0.265019	0.812939	0.797997	0.7335	0.536529	0.397345	1.39153	1.38066	1.37964	1.3721	1.35156	4.04147	3.96896	3.67497	2.72116	2.0264	0.0446897	0.0446897	0.0446843
Global	2023	1.33752	1.25956	1.25962	1.1815	1.0883	0.000129472	0.000124725	0.000124726	0.000124019	0.000123425	257.411	251.633	251.643	256.499	257.201	40.1326	40.1326	40.1326	37.1418	34.2825	1.66046	1.642	1.50419	1.5183	1.55647	0.278282	0.275015	0.270813	0.265682	0.258999	0.804545	0.786263	0.709132	0.516467	0.376874	1.38837	1.37629	1.37127	1.36101	1.33619	4.01395	3.93478	3.5907	2.64571	1.94431	0.0433851	0.0433851	0.0433769
Global	2024	1.34042	1.23593	1.236	1.14586	1.0412	0.000129885	0.000123523	0.000123523	0.000122758	0.000122123	251.255	243.599	243.612	247.516	247.403	41.0743	41.0743	41.0743	37.712	34.4614	1.66211	1.64192	1.48725	1.50205	1.54461	0.276654	0.272181	0.266006	0.260562	0.25272	0.795719	0.773343	0.684409	0.496489	0.35769	1.38524	1.37195	1.36268	1.34962	1.32016	3.98426	3.89811	3.50605	2.57164	1.8685	0.0421301	0.0421301	0.0421182
Global	2025	1.34363	1.2105	1.21058	1.10854	0.992843	0.000130293	0.000122184	0.000122185	0.000121372	0.000120706	245.482	235.835	235.849	238.602	237.504	42.0088	42.0088	42.0088	38.2789	34.6322	1.66351	1.6414	1.47059	1.4859	1.53206	0.275017	0.269095	0.260965	0.255203	0.246245	0.786505	0.759339	0.659498	0.476702	0.339602	1.3821	1.36765	1.35391	1.33799	1.30372	3.9526	3.85927	3.42153	2.49927	1.79799	0.0409239	0.0409239	0.0409071
Global	2026	1.34604	1.14444	1.14453	1.03601	0.91481	0.000130605	0.000116737	0.000116738	0.000116072	0.000115533	240.046	228.342	228.358	229.797	227.56	42.934	42.934	42.934	38.8411	34.7959	1.66471	1.6405	1.45432	1.46994	1.51759	0.273373	0.263329	0.253317	0.247293	0.237445	0.776978	0.737548	0.628614	0.452918	0.319845	1.37928	1.36352	1.34513	1.32638	1.28738	3.92016	3.81903	3.33798	2.42926	1.73413	0.039766	0.039766	0.0397429
Global	2027	1.34829	1.07349	1.07358	0.960493	0.835786	0.0001309	0.000110716	0.000110716	0.000110246	0.000109871	234.906	221.126	221.143	221.138	217.633	43.8479	43.8479	43.8479	39.3975	34.9531	1.66576	1.6393	1.43852	1.45427	1.50267	0.271707	0.256969	0.245163	0.238912	0.228297	0.76716	0.714021	0.597297	0.429161	0.300882	1.37639	1.35946	1.33624	1.31469	1.27101	3.88622	3.77744	3.25552	2.36159	1.67512	0.0386566	0.0386566	0.0386252
Global	2028	1.35025	0.99796	0.99805	0.882559	0.756502	0.000131177	0.000104118	0.000104118	0.000103889	0.000103712	230.025	214.194	214.213	212.664	207.784	44.7486	44.7486	44.7486	39.9467	35.1049	1.6667	1.63784	1.42328	1.43898	1.4878	0.27001	0.250022	0.236535	0.2301	0.218899	0.757105	0.688918	0.565745	0.405562	0.282708	1.37343	1.35547	1.32728	1.30298	1.2555	3.85108	3.73492	3.17459	2.29657	1.62147	0.0375958	0.0375958	0.0375538
Global	2029	1.35177	0.918312	0.918399	0.802838	0.67771	0.000131435	9.69541e-05	9.69539e-05	9.70079e-05	9.70595e-05	225.372	207.555	207.575	204.408	198.072	45.6343	45.6343	45.6343	40.4876	35.252	1.66756	1.63616	1.40866	1.42412	1.47305	0.268275	0.242499	0.227467	0.220903	0.209308	0.746863	0.662394	0.534133	0.382232	0.26536	1.37036	1.35157	1.31827	1.29134	1.24055	3.81502	3.69186	3.09554	2.23442	1.57276	0.0365837	0.0365837	0.0365286
Global	2030	1.35274	0.835108	0.835189	0.722013	0.600154	0.000131673	8.92481e-05	8.92474e-05	8.9621e-05	8.99276e-05	220.921	201.216	201.237	196.403	188.549	46.5031	46.5031	46.5031	41.0192	35.3954	1.66838	1.63432	1.39473	1.40977	1.45847	0.266492	0.234412	0.217991	0.211364	0.199582	0.736482	0.634599	0.50262	0.359269	0.248889	1.36716	1.34775	1.30924	1.27981	1.22626	3.77832	3.64864	3.01871	2.17538	1.52921	0.0356207	0.0356207	0.0355491
Global	2031	1.35338	0.787631	0.787711	0.6718	0.54859	0.00013192	8.51914e-05	8.51905e-05	8.56882e-05	8.6092e-05	216.65	195.244	195.266	188.733	179.316	47.3531	47.3531	47.3531	41.5404	35.5358	1.66914	1.6323	1.38152	1.39598	1.44419	0.264841	0.227943	0.210195	0.203509	0.191606	0.726397	0.611398	0.475911	0.339976	0.235376	1.36395	1.34304	1.29906	1.26705	1.21112	3.74101	3.60235	2.94125	2.1167	1.48779	0.0347015	0.0347015	0.0346097
Global	2032	1.35325	0.740664	0.740742	0.623097	0.499601	0.000132138	8.10218e-05	8.10206e-05	8.16391e-05	8.21407e-05	212.547	189.725	189.748	181.505	170.501	48.183	48.183	48.183	42.0502	35.6729	1.66974	1.63003	1.369	1.38281	1.4304	0.26313	0.221114	0.2022	0.195495	0.18361	0.715649	0.587076	0.449333	0.320823	0.222217	1.3606	1.33839	1.28884	1.2544	1.19864	3.70051	3.55353	2.86409	2.05856	1.45068	0.0338055	0.0338055	0.0336891
Global	2033	1.35227	0.693106	0.693181	0.575034	0.452484	0.000132325	7.66959e-05	7.66945e-05	7.74312e-05	7.80313e-05	208.594	184.463	184.487	174.542	161.949	48.9911	48.9911	48.9911	42.5478	35.8061	1.67015	1.62751	1.3572	1.3703	1.41717	0.261356	0.21394	0.194044	0.187361	0.175541	0.704143	0.561676	0.422943	0.301816	0.209266	1.35713	1.33383	1.27866	1.2419	1.1865	3.65635	3.50182	2.787	2.00055	1.41444	0.0329271	0.0329271	0.0327809
Global	2034	1.35042	0.645068	0.645137	0.527756	0.407355	0.00013248	7.22208e-05	7.22191e-05	7.30683e-05	7.37642e-05	204.785	179.441	179.465	167.846	153.679	49.7761	49.7761	49.7761	43.0322	35.9347	1.6704	1.62474	1.34614	1.35849	1.40457	0.259509	0.206529	0.185852	0.179232	0.167545	0.691887	0.535584	0.397055	0.283182	0.196694	1.3535	1.32937	1.26859	1.22964	1.17482	3.60862	3.4474	2.71021	1.9428	1.37921	0.0320657	0.0320657	0.0318839
Global	2035	1.34767	0.596895	0.596959	0.481562	0.364453	0.000132599	6.76162e-05	6.76143e-05	6.85646e-05	6.93515e-05	201.113	174.68	174.703	161.45	145.742	50.5364	50.5364	50.5364	43.5024	36.058	1.67048	1.62176	1.33587	1.34742	1.39265	0.257578	0.198797	0.177569	0.171063	0.159567	0.678879	0.508671	0.371572	0.26486	0.184425	1.34971	1.32501	1.25871	1.21773	1.16372	3.55733	3.39036	2.63392	1.88545	1.34502	0.0312202	0.0312202	0.0309963
Global	2036	1.34568	0.570542	0.570604	0.45264	0.335013	0.000132845	6.5402e-05	6.54001e-05	6.62862e-05	6.70385e-05	197.573	170.149	170.172	155.345	138.142	51.2705	51.2705	51.2705	43.9576	36.1754	1.67041	1.61858	1.32624	1.33695	1.3813	0.255617	0.19272	0.170921	0.164466	0.153078	0.665281	0.486019	0.350013	0.249282	0.174092	1.3454	1.32088	1.24882	1.20604	1.15287	3.50161	3.33112	2.55736	1.828	1.31113	0.0303896	0.0303896	0.0301162
Global	2037	1.34285	0.544781	0.544842	0.424947	0.307411	0.000133059	6.32021e-05	6.32003e-05	6.40102e-05	6.47224e-05	194.164	165.836	165.86	149.532	130.896	51.977	51.977	51.977	44.3966	36.286	1.67018	1.61521	1.31714	1.32696	1.37042	0.253547	0.186534	0.16414	0.157771	0.146453	0.650907	0.463109	0.32859	0.233794	0.163766	1.34088	1.31674	1.23828	1.19533	1.14149	3.4423	3.26909	2.4789	1.77131	1.27642	0.0295723	0.0295723	0.0292413
Global	2038	1.33919	0.519704	0.519763	0.398568	0.28169	0.000133241	6.1022e-05	6.10203e-05	6.17435e-05	6.24115e-05	190.885	161.746	161.77	144.03	124.032	52.6544	52.6544	52.6544	44.8186	36.3892	1.6698	1.61167	1.30857	1.31746	1.36002	0.251359	0.18025	0.157244	0.150948	0.139747	0.635741	0.44002	0.307363	0.218378	0.153514	1.33612	1.31258	1.22713	1.1839	1.12951	3.37934	3.20423	2.39866	1.71276	1.24078	0.0287666	0.0287666	0.0283692
Global	2039	1.33473	0.495406	0.495463	0.373583	0.257883	0.000133386	5.88686e-05	5.88668e-05	5.94946e-05	6.01165e-05	187.735	157.885	157.908	138.853	117.578	53.3011	53.3011	53.3011	45.2225	36.4841	1.66925	1.60795	1.30055	1.30845	1.35014	0.24904	0.17388	0.150257	0.144014	0.133356	0.61977	0.416833	0.28641	0.20308	0.143766	1.33111	1.30838	1.21574	1.17173	1.1171	3.31265	3.13649	2.31736	1.65229	1.20431	0.0279707	0.0279707	0.0274973
Global	2040	1.32951	0.472116	0.47217	0.350155	0.236071	0.000133495	5.67601e-05	5.67584e-05	5.72831e-05	5.78605e-05	184.718	154.273	154.295	134.029	111.567	53.9157	53.9157	53.9157	45.6073	36.57	1.66854	1.60406	1.29308	1.29993	1.3408	0.246579	0.167441	0.143231	0.136989	0.126862	0.602977	0.393632	0.265849	0.187953	0.13407	1.32583	1.30415	1.20554	1.15896	1.10438	3.24215	3.06587	2.23757	1.59013	1.16713	0.0271827	0.0271827	0.026623
Global	2041	1.31985	0.451699	0.451752	0.329814	0.217213	0.000133191	5.49182e-05	5.49166e-05	5.5367e-05	5.5905e-05	181.834	150.925	150.947	129.576	106.025	54.4969	54.4969	54.4969	45.9721	36.646	1.66765	1.59999	1.28612	1.29188	1.332	0.244052	0.162159	0.137228	0.130889	0.121245	0.58562	0.373326	0.247636	0.174405	0.12545	1.31997	1.2994	1.19444	1.14515	1.0909	3.16737	2.99149	2.15544	1.52588	1.12873	0.0264033	0.0264033	0.0257464
Global	2042	1.30955	0.432134	0.432184	0.310818	0.200037	0.000132847	5.31102e-05	5.31087e-05	5.34797e-05	5.39751e-05	179.086	147.82	147.842	125.484	100.951	55.0435	55.0435	55.0435	46.3159	36.7119	1.66651	1.59567	1.27954	1.28416	1.32368	0.241401	0.156884	0.131222	0.12476	0.116045	0.567801	0.353322	0.229906	0.161188	0.117378	1.31388	1.29517	1.18352	1.13162	1.07799	3.09039	2.91688	2.07356	1.46205	1.09037	0.0256414	0.0256414	0.0248761
Global	2043	1.29867	0.413439	0.413486	0.293163	0.184501	0.000132463	5.13396e-05	5.13381e-05	5.16272e-05	5.20787e-05	176.476	144.956	144.977	121.757	96.355	55.5548	55.5548	55.5548	46.6378	36.7675	1.66511	1.59108	1.27319	1.27665	1.31573	0.238621	0.151667	0.125228	0.118648	0.110847	0.549571	0.333777	0.212685	0.148382	0.109419	1.30754	1.29285	1.17248	1.11769	1.06567	3.0114	2.84521	1.99131	1.39778	1.05195	0.0248972	0.0248972	0.0240116
Global	2044	1.28728	0.395628	0.395674	0.276838	0.170554	0.000132036	4.96098e-05	4.96082e-05	4.98155e-05	5.02246e-05	174.006	142.332	142.352	118.398	92.2462	56.0298	56.0298	56.0298	46.937	36.8125	1.66342	1.58621	1.26694	1.26923	1.30803	0.235705	0.146479	0.119252	0.11294	0.105636	0.530916	0.314625	0.195968	0.136444	0.101566	1.30092	1.29044	1.16084	1.10298	1.05287	2.93026	2.77176	1.90762	1.33253	1.0123	0.0241678	0.0241678	0.0231497
Global	2045	1.27544	0.37871	0.378755	0.261823	0.158135	0.000131567	4.7924e-05	4.79225e-05	4.80507e-05	4.84218e-05	171.678	139.945	139.965	115.412	88.6315	56.4675	56.4675	56.4675	47.2125	36.8469	1.66141	1.58104	1.26066	1.26173	1.30046	0.232645	0.141364	0.11334	0.107242	0.100446	0.511826	0.295959	0.179823	0.124871	0.0938612	1.29402	1.28796	1.14865	1.08738	1.03966	2.84687	2.69646	1.82241	1.26612	0.971505	0.0234505	0.0234505	0.0222877
Global	2046	1.25949	0.370517	0.370561	0.253473	0.150293	0.00013067	4.72846e-05	4.72832e-05	4.7344e-05	4.76665e-05	169.495	137.793	137.814	112.799	85.5162	56.867	56.867	56.867	47.4635	36.8703	1.65907	1.57553	1.25419	1.25403	1.29289	0.229277	0.13721	0.108605	0.102296	0.0960148	0.491962	0.279587	0.16594	0.114496	0.0869872	1.28757	1.28548	1.13595	1.07083	1.02628	2.76274	2.61938	1.73566	1.19854	0.929782	0.0227429	0.0227429	0.0214231
Global	2047	1.24314	0.363102	0.363146	0.246216	0.143641	0.000129719	4.66965e-05	4.66951e-05	4.66968e-05	4.69764e-05	167.46	135.875	135.896	110.563	82.9045	57.2273	57.2273	57.2273	47.6891	36.8826	1.65635	1.56965	1.24737	1.24595	1.2852	0.225749	0.133156	0.104043	0.0974217	0.0921095	0.471678	0.263652	0.15265	0.104501	0.0806911	1.28082	1.28293	1.12243	1.05307	1.01476	2.67615	2.54024	1.64681	1.1296	0.888961	0.0220427	0.0220427	0.0205534
Global	2048	1.22647	0.35645	0.356495	0.24004	0.13815	0.000128716	4.61591e-05	4.61577e-05	4.61109e-05	4.63561e-05	165.576	134.188	134.209	108.705	80.7999	57.5476	57.5476	57.5476	47.8883	36.8836	1.65322	1.56336	1.24002	1.23731	1.27722	0.222047	0.129217	0.0996128	0.092713	0.0885845	0.450974	0.248175	0.139871	0.0949862	0.0748189	1.27377	1.28021	1.10795	1.0346	1.00347	2.58701	2.45878	1.55572	1.05997	0.847532	0.0213476	0.0213476	0.0196768
Global	2049	1.20954	0.350545	0.35059	0.234933	0.13379	0.000127662	4.56713e-05	4.567e-05	4.55881e-05	4.58097e-05	163.843	132.731	132.752	107.227	79.2056	57.8267	57.8267	57.8267	48.0603	36.8732	1.64963	1.55661	1.23195	1.2279	1.26881	0.218202	0.125413	0.0956995	0.0883294	0.0850928	0.429946	0.233179	0.128112	0.0861002	0.069069	1.26759	1.27731	1.09571	1.0178	0.991522	2.49768	2.37489	1.46682	0.992118	0.804809	0.0206557	0.0206557	0.0187914
Global	2050	1.19242	0.345365	0.345411	0.230883	0.130533	0.000126562	4.52324e-05	4.52311e-05	4.51296e-05	4.53398e-05	162.264	131.499	131.52	106.132	78.1248	58.0638	58.0638	58.0638	48.2043	36.8511	1.64553	1.54933	1.22291	1.2175	1.2598	0.214513	0.122123	0.0920894	0.0843504	0.0819395	0.409199	0.219339	0.117018	0.0778865	0.063692	1.26118	1.27418	1.08254	0.999476	0.978985	2.40579	2.2885	1.37559	0.922884	0.760971	0.019965	0.019965	0.0178956
Global	2051	1.17536	0.343053	0.343099	0.229062	0.128774	0.000125437	4.51462e-05	4.5145e-05	4.50351e-05	4.52336e-05	160.804	130.405	130.426	105.246	77.3145	58.2701	58.2701	58.2701	48.328	36.822	1.64172	1.54447	1.21683	1.21096	1.25475	0.210727	0.121279	0.0907965	0.0827048	0.0809875	0.392737	0.212642	0.110713	0.0731645	0.0607747	1.25612	1.27084	1.0707	0.983594	0.968386	2.34107	2.2282	1.30556	0.870133	0.726697	0.0194822	0.0194822	0.017197
Global	2052	1.1584	0.340738	0.340785	0.227261	0.127069	0.000124296	4.50595e-05	4.50583e-05	4.49419e-05	4.51303e-05	159.428	129.359	129.381	104.393	76.53	58.457	58.457	58.457	48.4398	36.7908	1.63891	1.54285	1.2148	1.20908	1.25403	0.206876	0.120358	0.0895315	0.0812066	0.0800138	0.380611	0.208457	0.106132	0.0697714	0.0585764	1.25173	1.26626	1.05958	0.969709	0.958884	2.30294	2.19312	1.25605	0.833159	0.701978	0.0192034	0.0192034	0.0166929
Global	2053	1.14153	0.338416	0.338464	0.225478	0.125418	0.000123138	4.4972e-05	4.49709e-05	4.48496e-05	4.50295e-05	158.133	128.363	128.384	103.574	75.7719	58.6233	58.6233	58.6233	48.5393	36.7583	1.63659	1.5418	1.21313	1.20709	1.25327	0.202817	0.119351	0.088072	0.0795814	0.0790148	0.368097	0.204066	0.101293	0.0662909	0.0564062	1.24624	1.26108	1.04702	0.954476	0.948993	2.26183	2.1562	1.20419	0.795073	0.677457	0.0189168	0.0189168	0.016172
Global	2054	1.12474	0.336084	0.336132	0.223715	0.123825	0.000121965	4.48836e-05	4.48826e-05	4.47581e-05	4.49307e-05	156.92	127.415	127.436	102.791	75.0412	58.7679	58.7679	58.7679	48.6262	36.7252	1.63479	1.54133	1.21185	1.20498	1.25248	0.198625	0.118286	0.08643	0.0779081	0.0780124	0.355342	0.199517	0.0962356	0.0628031	0.0542826	1.24048	1.25582	1.03337	0.938281	0.939113	2.21922	2.11824	1.15061	0.756364	0.653454	0.0186213	0.0186213	0.0156344
Global	2055	1.10803	0.333737	0.333786	0.22197	0.12229	0.000120777	4.47942e-05	4.47932e-05	4.46671e-05	4.48336e-05	155.786	126.515	126.537	102.041	74.3389	58.8896	58.8896	58.8896	48.7002	36.692	1.63352	1.54147	1.21102	1.20274	1.25166	0.194295	0.117157	0.0845823	0.0761437	0.0769817	0.342345	0.194797	0.0909651	0.0592852	0.0521907	1.23447	1.25023	1.01853	0.920968	0.929	2.17513	2.07876	1.09539	0.717063	0.629828	0.0183164	0.0183164	0.0150801
Global	2056	1.09138	0.331373	0.331422	0.220243	0.120811	0.000119575	4.47037e-05	4.47027e-05	4.45764e-05	4.47376e-05	154.73	125.665	125.686	101.327	73.6625	58.9874	58.9874	58.9874	48.7609	36.6595	1.63281	1.54225	1.21068	1.20036	1.24823	0.18981	0.115959	0.0825807	0.0742436	0.0757845	0.329092	0.189899	0.0855688	0.0557182	0.0501886	1.22813	1.2443	1.00245	0.90235	0.917292	2.12934	2.03772	1.03872	0.677195	0.607481	0.0180013	0.0180013	0.0145093
Global	2057	1.07479	0.328988	0.329037	0.218534	0.119384	0.000118361	4.4612e-05	4.46111e-05	4.44859e-05	4.46424e-05	153.752	124.863	124.884	100.648	73.0103	59.06	59.06	59.06	48.808	36.6282	1.6327	1.54372	1.21092	1.19785	1.24197	0.185159	0.11469	0.0803543	0.0721895	0.0746563	0.31558	0.184822	0.0800052	0.0521069	0.0484209	1.22151	1.23816	0.984639	0.882261	0.906502	2.08191	1.99528	0.980361	0.636822	0.587942	0.0176753	0.0176753	0.013922
Global	2058	1.05824	0.326579	0.326629	0.216843	0.118012	0.000117135	4.45193e-05	4.45185e-05	4.43953e-05	4.45479e-05	152.851	124.11	124.131	100.005	72.3825	59.1062	59.1062	59.1062	48.8412	36.5988	1.63322	1.54591	1.21181	1.19518	1.23501	0.180326	0.113342	0.0779465	0.0700468	0.0739537	0.301805	0.179557	0.0743552	0.0485161	0.0469993	1.21463	1.23162	0.964789	0.860917	0.896928	2.03289	1.95112	0.920337	0.596292	0.570019	0.0173377	0.0173377	0.0133183
Global	2059	1.04174	0.324142	0.324193	0.215168	0.116696	0.000115897	4.44254e-05	4.44247e-05	4.43045e-05	4.4454e-05	152.025	123.405	123.426	99.3974	71.7793	59.1249	59.1249	59.1249	48.8601	36.5719	1.63443	1.5489	1.21347	1.19236	1.22733	0.175285	0.111908	0.0752977	0.06772	0.0733288	0.287752	0.174096	0.0685992	0.0448964	0.045691	1.20737	1.22463	0.943747	0.83756	0.887586	1.98204	1.90516	0.859792	0.555278	0.553053	0.0169877	0.0169877	0.0126981
Global	2060	1.02526	0.321675	0.321725	0.21351	0.115438	0.00011465	4.43306e-05	4.433e-05	4.42136e-05	4.43607e-05	151.275	122.749	122.77	98.8255	71.2009	59.1147	59.1147	59.1147	48.8644	36.5481	1.63639	1.55274	1.21606	1.18936	1.21894	0.170017	0.110386	0.072261	0.0652835	0.0729138	0.273444	0.168462	0.0626635	0.0413167	0.0445821	1.19977	1.21743	0.920155	0.81498	0.87851	1.92963	1.85794	0.797942	0.515785	0.537153	0.0166262	0.0166262	0.0120631
	Indicator	Energy-related (scope 1+2) GHG per capita					Energy-related (scope 1+2) GHG per final energy consumed					Final energy per stock					Stock per capita					Material intensity of inflow					Material-related GHG per material					Material-GHG per capita (scope 3)					Raw material input (RMI) per material					Raw material input (RMI) per capity					Inflow per stock
	Unit	ton/cap					tons of CO2-eq/MJ					MJ/(m²·yr)					m²					t/m²					t CO2-eq/t					t CO2-eq/yr					t/t					t/yr					1/yr
Region/year	Scenario	SSP2_Fossil	SSP2_Base	SSP2_FullCE	SSP1_FullCE	LEMD_FullCE	SSP2_Fossil	SSP2_Base	SSP2_FullCE	SSP1_FullCE	LEMD_FullCE	SSP2_Fossil	SSP2_Base	SSP2_FullCE	SSP1_FullCE	LEMD_FullCE	SSP2_Fossil	SSP2_Base	SSP2_FullCE	SSP1_FullCE	LEMD_FullCE	SSP2_Fossil	SSP2_Base	SSP2_FullCE	SSP1_FullCE	LEMD_FullCE	SSP2_Fossil	SSP2_Base	SSP2_FullCE	SSP1_FullCE	LEMD_FullCE	SSP2_Fossil	SSP2_Base	SSP2_FullCE	SSP1_FullCE	LEMD_FullCE	SSP2_Fossil	SSP2_Base	SSP2_FullCE	SSP1_FullCE	LEMD_FullCE	SSP2_Fossil	SSP2_Base	SSP2_FullCE	SSP1_FullCE	LEMD_FullCE	SSP2_Fossil	SSP2_Base	SSP2_FullCE
USA+CAN	2016	6.10302	6.12378	6.12378	6.0867	6.07014	0.000119647	0.00011999	0.00011999	0.00012	0.000119999	554.846	555.143	555.143	557.341	559.172	91.9328	91.9328	91.9328	91.0083	90.4638	0.732144	0.724818	0.722873	0.698292	0.695683	0.41416	0.410343	0.410813	0.408667	0.40372	0.990998	0.972039	0.970541	0.70409	0.50531	2.22607	2.23059	2.23276	2.35113	2.38553	5.3265	5.28393	5.27488	4.05074	2.98582	0.0355498	0.0355498	0.0355498
USA+CAN	2017	5.93509	5.96956	5.96956	5.89937	5.86157	0.000119108	0.000119701	0.000119701	0.000119721	0.000119719	536.193	536.635	536.636	540.984	544.145	92.9323	92.9323	92.9323	91.086	89.9783	0.736123	0.72654	0.722625	0.696766	0.69842	0.39174	0.386218	0.387062	0.381022	0.375908	0.904137	0.879787	0.876957	0.593309	0.4301	2.02243	2.02469	2.02803	2.1292	2.14947	4.66776	4.61216	4.59485	3.31548	2.45934	0.033738	0.033738	0.0337379
USA+CAN	2018	5.78249	5.82921	5.82922	5.72501	5.66435	0.000118559	0.000119449	0.000119449	0.000119478	0.000119474	519.268	519.564	519.565	525.614	529.989	93.9267	93.9267	93.9267	91.1635	89.4557	0.741299	0.730338	0.724421	0.701574	0.704759	0.388073	0.381595	0.382857	0.376365	0.369402	0.861191	0.834293	0.830265	0.552426	0.378235	2.00021	2.00254	2.00739	2.10819	2.1272	4.43876	4.37823	4.35324	3.09439	2.17806	0.0318716	0.0318716	0.0318713
USA+CAN	2019	5.64147	5.69858	5.69859	5.55873	5.47268	0.000118001	0.000119243	0.000119243	0.00011928	0.000119276	503.709	503.507	503.508	510.764	516.247	94.9134	94.9134	94.9134	91.2407	88.8773	0.745839	0.734563	0.726649	0.707762	0.713045	0.384862	0.378079	0.379749	0.372584	0.364436	0.826794	0.799941	0.794807	0.522132	0.332534	1.98333	1.98595	1.9922	2.08576	2.11819	4.26076	4.20188	4.16963	2.92294	1.93277	0.0303472	0.0303472	0.0303468
USA+CAN	2020	5.50922	5.574	5.57402	5.39621	5.28145	0.000117434	0.000119079	0.000119079	0.000119121	0.000119118	489.241	488.153	488.155	496.075	502.559	95.8901	95.8901	95.8901	91.3174	88.2244	0.749857	0.739391	0.729506	0.715497	0.724846	0.381836	0.375348	0.377415	0.370041	0.360351	0.798458	0.773935	0.767772	0.50077	0.290318	1.96836	1.97123	1.97875	2.06389	2.11613	4.11604	4.06452	4.02536	2.79302	1.70487	0.0290819	0.0290819	0.0290811
USA+CAN	2021	5.36203	5.37372	5.37375	5.15823	5.01305	0.000116391	0.000117229	0.000117229	0.000117266	0.000117265	475.654	473.286	473.288	481.295	488.658	96.8541	96.8541	96.8541	91.3936	87.4837	0.753396	0.744634	0.731578	0.723291	0.741249	0.380139	0.372816	0.373026	0.365058	0.351584	0.776919	0.753089	0.740266	0.480729	0.246979	1.95501	1.97178	1.97566	2.0551	2.14203	3.99559	3.98301	3.92067	2.70627	1.50472	0.0280086	0.0280086	0.0280073
USA+CAN	2022	5.22077	5.17806	5.17809	4.92378	4.74598	0.00011534	0.000115391	0.000115391	0.000115421	0.000115421	462.81	458.819	458.822	466.381	474.467	97.8031	97.8031	97.8031	91.4691	86.6631	0.756265	0.749062	0.732914	0.730281	0.763398	0.378445	0.370176	0.368527	0.360038	0.341881	0.757496	0.733889	0.714817	0.463429	0.20978	1.94322	1.97475	1.97596	2.04937	2.17621	3.88955	3.91502	3.83268	2.63789	1.33533	0.0270615	0.0270615	0.0270595
USA+CAN	2023	5.08443	4.98617	4.98621	4.69265	4.48097	0.000114282	0.000113557	0.000113557	0.000113574	0.000113574	450.607	444.718	444.722	451.348	459.966	98.7344	98.7344	98.7344	91.5438	85.7759	0.758492	0.752451	0.733324	0.735995	0.791943	0.376723	0.367299	0.36378	0.354768	0.330763	0.73922	0.714987	0.690061	0.447497	0.178589	1.93287	1.98009	1.97853	2.04582	2.21299	3.79275	3.85445	3.7531	2.58056	1.19486	0.0262018	0.0262018	0.026199
USA+CAN	2024	4.95225	4.79742	4.79746	4.46482	4.2188	0.000113217	0.000111715	0.000111715	0.000111715	0.000111713	438.967	430.962	430.966	436.23	445.152	99.6456	99.6456	99.6456	91.6176	84.8355	0.760173	0.754915	0.732948	0.74049	0.827872	0.374966	0.364164	0.35877	0.34923	0.318114	0.721556	0.695922	0.66556	0.432439	0.15264	1.92375	1.98743	1.983	2.0439	2.24884	3.70193	3.79801	3.67869	2.53089	1.07906	0.0254043	0.0254043	0.0254004
USA+CAN	2025	4.82364	4.61129	4.61134	4.24036	3.96027	0.000112148	0.000109852	0.000109852	0.000109831	0.000109823	427.829	417.541	417.546	421.068	430.033	100.534	100.534	100.534	91.6902	83.855	0.761388	0.75656	0.731915	0.743835	0.871557	0.373162	0.360746	0.353481	0.343409	0.304091	0.704103	0.676361	0.64101	0.417898	0.13137	1.91568	1.99647	1.98905	2.04314	2.28006	3.61461	3.74317	3.60698	2.48632	0.985008	0.0246501	0.0246501	0.0246447
USA+CAN	2026	4.73093	4.40217	4.40223	3.99636	3.68444	0.000111849	0.000107342	0.000107342	0.000107294	0.000107273	417.146	404.454	404.459	405.909	414.574	101.398	101.398	101.398	91.7617	82.8478	0.762207	0.757481	0.730337	0.746109	0.909582	0.37133	0.352383	0.343314	0.33268	0.283273	0.686618	0.647544	0.60809	0.398106	0.118047	1.9137	2.00275	1.99207	2.03728	2.2361	3.53858	3.68028	3.52842	2.43793	0.931837	0.0239251	0.0239251	0.023918
USA+CAN	2027	4.64013	4.19571	4.19577	3.75735	3.41529	0.00011155	0.000104775	0.000104775	0.000104696	0.000104656	406.882	391.7	391.705	390.804	398.812	102.233	102.233	102.233	91.8318	81.8271	0.762683	0.757763	0.728314	0.747389	0.942367	0.369434	0.343543	0.332733	0.321601	0.262166	0.668827	0.617941	0.575008	0.378535	0.107328	1.91255	2.01021	1.99611	2.03198	2.17404	3.46251	3.61583	3.44955	2.3917	0.890026	0.0232188	0.0232188	0.0232095
USA+CAN	2028	4.55103	3.99149	3.99156	3.52345	3.15379	0.000111252	0.000102134	0.000102134	0.000102022	0.000101955	397.008	379.282	379.288	375.8	382.807	103.039	103.039	103.039	91.9004	80.8063	0.762865	0.757478	0.725932	0.747746	0.971811	0.367463	0.334226	0.321754	0.310205	0.243932	0.650571	0.587549	0.541781	0.359118	0.0982232	1.91216	2.01868	2.001	2.02699	2.15384	3.38536	3.54872	3.36935	2.3466	0.867279	0.0225233	0.0225233	0.0225113
USA+CAN	2029	4.46348	3.78909	3.78916	3.29474	2.90078	0.000110957	9.94002e-05	9.94003e-05	9.9254e-05	9.91523e-05	387.5	367.198	367.204	360.943	366.62	103.812	103.812	103.812	91.9674	79.7987	0.762786	0.756692	0.723263	0.747249	0.997405	0.365409	0.324438	0.310399	0.298535	0.228342	0.631736	0.556423	0.508472	0.339837	0.0904917	1.91246	2.02799	2.00656	2.02209	2.14742	3.30635	3.47807	3.28701	2.30184	0.851018	0.0218326	0.0218326	0.0218174
USA+CAN	2030	4.3774	3.58798	3.58805	3.0712	2.65692	0.000110665	9.65515e-05	9.65515e-05	9.63721e-05	9.62279e-05	378.341	355.442	355.449	346.27	350.312	104.55	104.55	104.55	92.0326	78.8175	0.762476	0.755457	0.72037	0.745958	1.01876	0.36326	0.314187	0.298688	0.286636	0.215626	0.612237	0.524655	0.475179	0.32071	0.0841158	1.91344	2.03799	2.01263	2.01708	2.14594	3.2249	3.4032	3.20187	2.25686	0.837132	0.0211423	0.0211423	0.0211232
USA+CAN	2031	4.31508	3.40415	3.40422	2.86687	2.43478	0.000110949	9.40183e-05	9.40183e-05	9.38136e-05	9.3623e-05	369.525	344.011	344.018	331.82	333.958	105.25	105.25	105.25	92.0959	77.8726	0.761972	0.753802	0.717282	0.743916	1.0355	0.361141	0.307515	0.290534	0.278374	0.208848	0.592524	0.49913	0.448201	0.305997	0.0801931	1.91656	2.03446	2.0043	1.99442	2.10661	3.14451	3.30215	3.09199	2.19232	0.808894	0.0204582	0.0204582	0.0204344
USA+CAN	2032	4.25343	3.22064	3.22071	2.66711	2.2215	0.000111238	9.13443e-05	9.13444e-05	9.11175e-05	9.08765e-05	361.017	332.892	332.899	317.622	317.635	105.915	105.915	105.915	92.1572	76.9601	0.761353	0.751682	0.713943	0.741128	1.04698	0.358987	0.300563	0.282238	0.269997	0.200991	0.573571	0.474125	0.422239	0.291518	0.0759611	1.92017	2.03053	1.99543	1.97167	2.06489	3.06795	3.20307	2.98525	2.12882	0.780391	0.0198137	0.0198137	0.0197844
USA+CAN	2033	4.19241	3.03774	3.03781	2.47237	2.01755	0.000111532	8.85202e-05	8.85203e-05	8.82743e-05	8.79814e-05	352.803	322.09	322.097	303.719	301.442	106.545	106.545	106.545	92.2162	76.0728	0.760643	0.749071	0.710324	0.737619	1.05286	0.356789	0.293346	0.273849	0.261551	0.190986	0.555598	0.449854	0.397486	0.277327	0.0710232	1.92393	2.02596	1.9859	1.94894	2.0183	2.99598	3.10686	2.88249	2.0665	0.750559	0.0192148	0.0192148	0.0191789
USA+CAN	2034	4.13204	2.85627	2.85634	2.28347	1.82348	0.000111829	8.55535e-05	8.55536e-05	8.52903e-05	8.49427e-05	344.868	311.605	311.613	290.149	285.454	107.141	107.141	107.141	92.273	75.2034	0.759852	0.745959	0.706411	0.733421	1.05298	0.354545	0.285916	0.265447	0.253113	0.180103	0.538557	0.42637	0.373979	0.263491	0.0658658	1.92772	2.02079	1.97586	1.92648	1.96884	2.92823	3.01347	2.78372	2.00547	0.720026	0.0186585	0.0186585	0.0186147
USA+CAN	2035	4.07234	2.67647	2.67655	2.10074	1.63969	0.000112128	8.24323e-05	8.24324e-05	8.21525e-05	8.17524e-05	337.201	301.457	301.465	276.963	269.781	107.706	107.706	107.706	92.3273	74.3446	0.758985	0.742335	0.70219	0.728564	1.04733	0.352257	0.278253	0.257044	0.244694	0.167404	0.522422	0.403617	0.351661	0.250007	0.0601585	1.93148	2.01504	1.96544	1.90445	1.91542	2.86452	2.92289	2.68891	1.9458	0.688329	0.0181421	0.0181421	0.0180893
USA+CAN	2036	3.9937	2.46742	2.4675	1.9003	1.44766	0.000111877	7.81585e-05	7.81586e-05	7.78591e-05	7.74012e-05	329.794	291.659	291.667	264.205	254.506	108.241	108.241	108.241	92.3789	73.4891	0.758046	0.738188	0.697592	0.723025	1.036	0.350145	0.272813	0.250826	0.238362	0.153761	0.50748	0.385042	0.333338	0.238922	0.0542401	1.92955	1.99363	1.93831	1.86576	1.81952	2.79658	2.81376	2.57593	1.87014	0.641847	0.0176638	0.0176638	0.0176003
USA+CAN	2037	3.9164	2.26224	2.26231	1.70878	1.26874	0.000111621	7.37075e-05	7.37077e-05	7.33855e-05	7.28715e-05	322.642	282.234	282.242	251.926	239.719	108.747	108.747	108.747	92.4278	72.6297	0.757041	0.733511	0.69255	0.716783	1.01921	0.347998	0.267233	0.244417	0.231766	0.136786	0.49339	0.367105	0.315616	0.227784	0.0473063	1.92737	1.97129	1.90975	1.82713	1.71918	2.73262	2.70802	2.46606	1.79573	0.594564	0.0172217	0.0172217	0.0171458
USA+CAN	2038	3.84052	2.06167	2.06174	1.52671	1.10315	0.000111361	6.90887e-05	6.90889e-05	6.87394e-05	6.81705e-05	315.741	273.203	273.211	240.178	225.508	109.226	109.226	109.226	92.4739	71.7591	0.755972	0.728298	0.687058	0.709868	0.997335	0.345822	0.261523	0.237833	0.224909	0.116325	0.480139	0.349806	0.298496	0.216615	0.0393862	1.9249	1.94813	1.87991	1.78868	1.61414	2.67253	2.60577	2.35941	1.72272	0.546529	0.0168144	0.0168144	0.0167242
USA+CAN	2039	3.76614	1.86645	1.86651	1.35456	0.950995	0.000111093	6.43153e-05	6.43155e-05	6.39327e-05	6.33093e-05	309.089	264.592	264.6	229.01	211.957	109.68	109.68	109.68	92.5168	70.87	0.754844	0.722548	0.681114	0.702314	0.970834	0.343623	0.255696	0.231087	0.217796	0.0947622	0.467716	0.333145	0.281978	0.20544	0.0313643	1.92211	1.92429	1.84892	1.75052	1.51297	2.61625	2.50715	2.2561	1.65121	0.500759	0.0164406	0.0164406	0.016334
USA+CAN	2040	3.69335	1.67725	1.67731	1.19266	0.812227	0.000110817	5.94044e-05	5.94046e-05	5.89813e-05	5.8302e-05	302.685	256.423	256.431	218.472	199.147	110.109	110.109	110.109	92.5566	69.9551	0.75366	0.716266	0.674718	0.694154	0.940266	0.341406	0.249764	0.224197	0.21043	0.0700695	0.456114	0.317125	0.266064	0.194282	0.022633	1.91896	1.8999	1.81693	1.71275	1.41023	2.5637	2.41229	2.15623	1.58132	0.455514	0.0160992	0.0160992	0.0159739
USA+CAN	2041	3.55819	1.55317	1.55323	1.08246	0.714517	0.000108577	5.6505e-05	5.65052e-05	5.60416e-05	5.53233e-05	296.529	248.718	248.726	208.604	187.151	110.516	110.516	110.516	92.5931	69.01	0.752434	0.709452	0.667863	0.685413	0.906239	0.338981	0.244524	0.217895	0.203447	0.042098	0.44519	0.302793	0.251645	0.183748	0.0132485	1.9046	1.88715	1.79705	1.68723	1.32836	2.50135	2.33686	2.07539	1.52386	0.418042	0.0157934	0.0157934	0.0156469
USA+CAN	2042	3.42663	1.4347	1.43476	0.980222	0.626385	0.000106315	5.35689e-05	5.35691e-05	5.30603e-05	5.22988e-05	290.619	241.491	241.499	199.444	176.028	110.904	110.904	110.904	92.6262	68.0407	0.751206	0.702085	0.660505	0.676092	0.869407	0.336636	0.239293	0.211606	0.19623	0.0407929	0.435814	0.289536	0.238228	0.173325	0.0124897	1.88973	1.87476	1.77732	1.6623	1.25926	2.44647	2.26839	2.00091	1.46828	0.385551	0.0155394	0.0155394	0.0153688
USA+CAN	2043	3.29874	1.32223	1.32228	0.88599	0.547622	0.000104032	5.06158e-05	5.0616e-05	5.00578e-05	4.92469e-05	284.954	234.757	234.765	191.023	165.83	111.277	111.277	111.277	92.6557	67.0561	0.749996	0.694202	0.652659	0.666217	0.830538	0.33439	0.234111	0.205392	0.188792	0.0415105	0.428096	0.277419	0.225874	0.163046	0.0123486	1.87428	1.86284	1.75797	1.63811	1.22917	2.39951	2.20745	1.93328	1.41471	0.365654	0.01534	0.01534	0.0151423
USA+CAN	2044	3.17459	1.21606	1.21611	0.799705	0.477878	0.000101728	4.76666e-05	4.76668e-05	4.70564e-05	4.61882e-05	279.536	228.524	228.532	183.366	156.608	111.637	111.637	111.637	92.6815	66.065	0.748816	0.685869	0.644372	0.655827	0.790383	0.332261	0.229011	0.199301	0.181146	0.042418	0.422018	0.266424	0.214564	0.152922	0.0122452	1.85836	1.8516	1.73929	1.61476	1.20354	2.36038	2.15409	1.87249	1.36316	0.347439	0.0151939	0.0151939	0.0149659
USA+CAN	2045	3.05426	1.1164	1.11644	0.721212	0.416694	9.94042e-05	4.4743e-05	4.47431e-05	4.40791e-05	4.31455e-05	274.364	222.802	222.81	176.496	148.409	111.989	111.989	111.989	92.7034	65.0762	0.747682	0.677168	0.635709	0.644962	0.749622	0.330266	0.224029	0.193388	0.173305	0.0435348	0.417566	0.256534	0.204286	0.142971	0.0121821	1.84208	1.84124	1.72155	1.59237	1.18796	2.329	2.10839	1.81857	1.31366	0.332419	0.0150997	0.0150997	0.014838
USA+CAN	2046	2.96883	1.07666	1.07671	0.684955	0.383634	9.80857e-05	4.40462e-05	4.40464e-05	4.33445e-05	4.23639e-05	269.441	217.598	217.606	170.431	141.278	112.335	112.335	112.335	92.7215	64.0985	0.74661	0.6682	0.626753	0.633667	0.708846	0.327889	0.220077	0.188464	0.165958	0.0455125	0.41405	0.248722	0.195814	0.133754	0.0123321	1.83264	1.84398	1.7181	1.58205	1.21787	2.31421	2.08399	1.78511	1.27505	0.329996	0.0150562	0.0150562	0.0147572
USA+CAN	2047	2.88654	1.04242	1.04247	0.654325	0.355994	9.67525e-05	4.34496e-05	4.34498e-05	4.27143e-05	4.16847e-05	264.769	212.917	212.926	165.186	135.256	112.68	112.68	112.68	92.7354	63.1406	0.745619	0.659075	0.617595	0.621986	0.668553	0.325686	0.216311	0.183806	0.158407	0.0478885	0.412142	0.24196	0.188309	0.124683	0.0125529	1.82293	1.84796	1.71624	1.57292	1.2689	2.30684	2.06708	1.75829	1.23806	0.332615	0.015062	0.015062	0.0147218
USA+CAN	2048	2.80749	1.01383	1.01388	0.6293	0.333586	9.54055e-05	4.29662e-05	4.29664e-05	4.2203e-05	4.11252e-05	260.353	208.765	208.774	160.777	130.385	113.027	113.027	113.027	92.7452	62.2115	0.744728	0.649913	0.608342	0.609968	0.629135	0.323671	0.212763	0.179466	0.150664	0.0505169	0.411825	0.236244	0.181772	0.115777	0.0127989	1.81306	1.85322	1.71611	1.56518	1.32791	2.30686	2.05775	1.73816	1.20275	0.336437	0.0151157	0.0151157	0.0147304
USA+CAN	2049	2.73177	0.991045	0.991091	0.609879	0.31624	9.40458e-05	4.26086e-05	4.26087e-05	4.18244e-05	4.07025e-05	256.196	205.147	205.156	157.216	126.705	113.379	113.379	113.379	92.7507	61.3199	0.743958	0.64084	0.599105	0.597658	0.59089	0.321854	0.209466	0.175494	0.142748	0.0534113	0.413082	0.231575	0.176203	0.107052	0.0130683	1.80313	1.85977	1.71783	1.55905	1.39561	2.31422	2.05607	1.72477	1.16919	0.341469	0.0152159	0.0152159	0.0147815
USA+CAN	2050	2.65946	0.974243	0.97429	0.596093	0.303823	9.2675e-05	4.23894e-05	4.23896e-05	4.15925e-05	4.04331e-05	252.302	202.07	202.078	154.517	124.254	113.739	113.739	113.739	92.7517	60.4746	0.74333	0.631984	0.589998	0.585104	0.554015	0.320544	0.206739	0.172162	0.134884	0.0567532	0.416292	0.228275	0.171833	0.0986784	0.0133983	1.79322	1.86761	1.72148	1.55479	1.48243	2.32887	2.06216	1.71819	1.13745	0.349971	0.015361	0.015361	0.0148733
USA+CAN	2051	2.59156	0.964556	0.964604	0.587695	0.295331	9.13455e-05	4.24117e-05	4.2412e-05	4.16059e-05	4.04174e-05	248.615	199.294	199.303	152.293	122.443	114.116	114.116	114.116	92.7504	59.6768	0.74207	0.627744	0.585658	0.578749	0.53632	0.319057	0.206328	0.171581	0.13082	0.0583556	0.4211	0.230362	0.172474	0.0945308	0.0135159	1.78626	1.87001	1.72131	1.55463	1.53459	2.35754	2.08784	1.73028	1.12338	0.355432	0.0155856	0.0155856	0.0150406
USA+CAN	2052	2.52627	0.955199	0.95525	0.579582	0.287259	9.00182e-05	4.24332e-05	4.24335e-05	4.1619e-05	4.04021e-05	245.085	196.587	196.596	150.146	120.657	114.507	114.507	114.507	92.7492	58.9275	0.739826	0.62775	0.585827	0.578749	0.53706	0.316945	0.206305	0.171689	0.129738	0.0574566	0.423809	0.234075	0.174803	0.0937776	0.0133851	1.78015	1.86566	1.71474	1.55131	1.53082	2.38036	2.11679	1.74585	1.12132	0.35662	0.0157842	0.0157842	0.0151777
USA+CAN	2053	2.46335	0.946132	0.946183	0.571755	0.279635	8.86928e-05	4.24538e-05	4.2454e-05	4.16316e-05	4.03871e-05	241.725	193.962	193.972	148.075	118.895	114.899	114.899	114.899	92.748	58.235	0.737162	0.627509	0.585823	0.57875	0.537841	0.314323	0.205421	0.17061	0.128439	0.0565387	0.422488	0.235039	0.174521	0.0928445	0.013249	1.77399	1.86058	1.7061	1.54771	1.53116	2.38445	2.12885	1.7452	1.11879	0.358806	0.0158693	0.0158693	0.015197
USA+CAN	2054	2.40258	0.93731	0.937363	0.564211	0.272485	8.73691e-05	4.24733e-05	4.24735e-05	4.16436e-05	4.03728e-05	238.542	191.431	191.441	146.081	117.159	115.28	115.28	115.28	92.7468	57.6076	0.734041	0.627024	0.585648	0.578753	0.538661	0.311228	0.203835	0.168518	0.127145	0.0556022	0.417229	0.233421	0.171799	0.0918867	0.0131066	1.7683	1.85524	1.69574	1.54414	1.53497	2.37056	2.12452	1.72876	1.11594	0.361823	0.0158424	0.0158424	0.0151002
USA+CAN	2055	2.34371	0.92869	0.928745	0.556951	0.265837	8.60469e-05	4.24917e-05	4.24919e-05	4.1655e-05	4.03591e-05	235.545	189.004	189.014	144.164	115.448	115.637	115.637	115.637	92.7457	57.0539	0.730409	0.626289	0.585299	0.578761	0.539521	0.307613	0.201521	0.165359	0.125867	0.054649	0.408046	0.22921	0.166634	0.090909	0.012957	1.76295	1.84957	1.68347	1.54063	1.54227	2.33854	2.1037	1.69644	1.11274	0.365665	0.0157051	0.0157051	0.0148888
USA+CAN	2056	2.28655	0.920227	0.920283	0.549972	0.259669	8.47258e-05	4.25089e-05	4.25092e-05	4.16657e-05	4.03471e-05	232.739	186.689	186.7	142.322	113.744	115.957	115.957	115.957	92.7447	56.582	0.726189	0.625285	0.584764	0.578776	0.54629	0.303404	0.198416	0.161025	0.124619	0.049411	0.39495	0.222396	0.159022	0.0899165	0.0130164	1.75784	1.84346	1.66897	1.5372	1.43735	2.28824	2.06625	1.6482	1.10914	0.378645	0.0154588	0.0154588	0.0145642
USA+CAN	2057	2.23086	0.911874	0.911932	0.543271	0.253959	8.34056e-05	4.25249e-05	4.25252e-05	4.16757e-05	4.03376e-05	230.128	184.495	184.505	140.556	112.025	116.227	116.227	116.227	92.7437	56.2004	0.72127	0.623981	0.58402	0.578802	0.556309	0.298489	0.194415	0.155338	0.123411	0.0511504	0.377953	0.212967	0.14896	0.0889143	0.0161465	1.75287	1.83678	1.65178	1.53388	1.37249	2.21952	2.01206	1.58396	1.10512	0.43325	0.0151044	0.0151044	0.0141273
USA+CAN	2058	2.17644	0.903583	0.903643	0.536843	0.248722	8.20857e-05	4.25396e-05	4.254e-05	4.16849e-05	4.03312e-05	227.716	182.427	182.437	138.864	110.288	116.436	116.436	116.436	92.7428	55.9174	0.715502	0.62233	0.583029	0.57884	0.56432	0.29271	0.18936	0.148023	0.122256	0.0660474	0.357069	0.200915	0.136447	0.0879076	0.024627	1.74792	1.82937	1.63125	1.53069	1.37198	2.13224	1.941	1.50368	1.10063	0.511568	0.0146426	0.0146426	0.0135787
USA+CAN	2059	2.12309	0.895307	0.895367	0.530686	0.243974	8.07659e-05	4.25531e-05	4.25534e-05	4.16932e-05	4.03282e-05	225.505	180.491	180.502	137.245	108.532	116.57	116.57	116.57	92.742	55.7414	0.708673	0.620261	0.581737	0.578893	0.570809	0.285835	0.183016	0.139241	0.121165	0.0791095	0.332311	0.18623	0.121982	0.0869011	0.034415	1.74287	1.82098	1.63153	1.52766	1.381	2.02626	1.85295	1.4293	1.09566	0.600775	0.0140734	0.0140734	0.0129186
USA+CAN	2060	2.07061	0.886993	0.887055	0.524793	0.239727	7.94455e-05	4.25651e-05	4.25655e-05	4.17007e-05	4.03291e-05	223.497	178.693	178.704	135.698	106.756	116.616	116.616	116.616	92.7412	55.6806	0.700481	0.617669	0.580057	0.578963	0.576128	0.277521	0.175232	0.128011	0.120149	0.0936052	0.303696	0.169089	0.105178	0.0858997	0.0470047	1.73757	1.81983	1.63562	1.52482	1.39684	1.90145	1.75603	1.34388	1.09016	0.701434	0.0133964	0.0133964	0.0121465
	Indicator	Energy-related (scope 1+2) GHG per capita					Energy-related (scope 1+2) GHG per final energy consumed					Final energy per stock					Stock per capita					Material intensity of inflow					Material-related GHG per material					Material-GHG per capita (scope 3)					Raw material input (RMI) per material					Raw material input (RMI) per capity					Inflow per stock
	Unit	ton/cap					tons of CO2-eq/MJ					MJ/(m²·yr)					m²					t/m²					t CO2-eq/t					t CO2-eq/yr					t/t					t/yr					1/yr
Region/year	Scenario	SSP2_Fossil	SSP2_Base	SSP2_FullCE	SSP1_FullCE	LEMD_FullCE	SSP2_Fossil	SSP2_Base	SSP2_FullCE	SSP1_FullCE	LEMD_FullCE	SSP2_Fossil	SSP2_Base	SSP2_FullCE	SSP1_FullCE	LEMD_FullCE	SSP2_Fossil	SSP2_Base	SSP2_FullCE	SSP1_FullCE	LEMD_FullCE	SSP2_Fossil	SSP2_Base	SSP2_FullCE	SSP1_FullCE	LEMD_FullCE	SSP2_Fossil	SSP2_Base	SSP2_FullCE	SSP1_FullCE	LEMD_FullCE	SSP2_Fossil	SSP2_Base	SSP2_FullCE	SSP1_FullCE	LEMD_FullCE	SSP2_Fossil	SSP2_Base	SSP2_FullCE	SSP1_FullCE	LEMD_FullCE	SSP2_Fossil	SSP2_Base	SSP2_FullCE	SSP1_FullCE	LEMD_FullCE	SSP2_Fossil	SSP2_Base	SSP2_FullCE
India	2016	0.243516	0.241617	0.241618	0.236043	0.228179	0.000197333	0.000195678	0.000195678	0.000196293	0.000196438	88.2059	88.2579	88.2582	88.6052	87.274	13.9904	13.9904	13.9904	13.5715	13.3096	1.77618	1.77162	1.75116	1.75394	1.75311	0.274256	0.273902	0.274195	0.272739	0.274722	0.786778	0.783745	0.775524	0.515496	0.449984	1.42201	1.42007	1.42182	1.44354	1.42238	4.07943	4.06341	4.02144	2.72838	2.32981	0.115446	0.115446	0.115446
India	2017	0.271089	0.266814	0.266817	0.254251	0.239061	0.00019597	0.000192696	0.000192696	0.000193591	0.000193856	89.7726	89.8582	89.8591	90.1298	87.7819	15.4091	15.4091	15.4091	14.5717	14.0483	1.77439	1.76676	1.72655	1.72951	1.72884	0.263917	0.263502	0.263918	0.263232	0.264243	0.753963	0.749545	0.733638	0.52575	0.42094	1.35687	1.35289	1.3553	1.37054	1.35799	3.87635	3.84837	3.76746	2.73735	2.16327	0.104486	0.104486	0.104485
India	2018	0.299836	0.292653	0.292659	0.272503	0.249769	0.000194947	0.000190239	0.00019024	0.000191267	0.000191553	91.4167	91.435	91.4367	91.5081	88.1906	16.8244	16.8244	16.8244	15.5694	14.7852	1.77259	1.76216	1.70262	1.7066	1.70534	0.261856	0.261457	0.262058	0.260688	0.262534	0.752979	0.747402	0.723808	0.515719	0.415165	1.35578	1.34986	1.35357	1.36416	1.35621	3.89859	3.85871	3.73857	2.69871	2.14468	0.0964206	0.0964206	0.0964199
India	2019	0.329631	0.318793	0.318804	0.290515	0.260048	0.000194188	0.000188241	0.000188243	0.0001893	0.000189541	93.0913	92.8746	92.8773	92.6548	88.4044	18.2346	18.2346	18.2346	16.5634	15.5194	1.77089	1.75789	1.67961	1.68471	1.683	0.259727	0.2594	0.260148	0.258702	0.260759	0.750615	0.74417	0.713069	0.506511	0.409002	1.35441	1.34634	1.35124	1.36098	1.35352	3.91426	3.8624	3.70376	2.66464	2.123	0.0894981	0.0894981	0.0894966
India	2020	0.360343	0.344862	0.34488	0.307971	0.26962	0.000193638	0.000186604	0.000186606	0.000187628	0.000187786	94.7611	94.1085	94.1123	93.5136	88.3555	19.6379	19.6379	19.6379	17.5524	16.25	1.76926	1.75397	1.65754	1.66388	1.66184	0.257611	0.257415	0.258272	0.25679	0.25907	0.747121	0.740099	0.701715	0.497233	0.402714	1.35298	1.34256	1.3485	1.35729	1.3503	3.92391	3.86001	3.66384	2.62817	2.09899	0.0834716	0.0834716	0.0834691
India	2021	0.388804	0.365201	0.365225	0.319879	0.274224	0.000191764	0.000182584	0.000182586	0.000183491	0.000183558	96.3984	95.0987	95.1038	94.0528	88.0023	21.0327	21.0327	21.0327	18.5353	16.9761	1.76771	1.75029	1.63289	1.64057	1.63828	0.256822	0.256328	0.255971	0.254468	0.256957	0.746362	0.737588	0.687117	0.485961	0.394708	1.35159	1.33882	1.34439	1.35205	1.34539	3.9279	3.85247	3.60883	2.58202	2.06663	0.0781651	0.0781651	0.0781611
India	2022	0.417401	0.3838	0.383831	0.330019	0.277301	0.000190032	0.000178642	0.000178645	0.000179419	0.000179397	97.9821	95.8386	95.8452	94.2757	87.3454	22.4171	22.4171	22.4171	19.5106	17.6968	1.76615	1.74657	1.60896	1.61791	1.61536	0.256027	0.25499	0.253415	0.251886	0.254565	0.744629	0.733389	0.671381	0.473974	0.38612	1.35015	1.33493	1.34117	1.34751	1.34124	3.92679	3.83946	3.5532	2.53561	2.03437	0.0734592	0.0734592	0.0734533
India	2023	0.445962	0.400336	0.400376	0.3382	0.278746	0.000188414	0.000174676	0.000174679	0.000175325	0.000175225	99.4943	96.3393	96.3474	94.2013	86.4036	23.7896	23.7896	23.7896	20.4773	18.4112	1.76458	1.74273	1.58574	1.59586	1.59304	0.255221	0.25339	0.250597	0.249031	0.251875	0.741979	0.727532	0.654621	0.461301	0.376986	1.34867	1.33091	1.33752	1.34246	1.33656	3.92088	3.8213	3.49394	2.48675	2.00046	0.0692542	0.0692542	0.0692458
India	2024	0.474313	0.414556	0.414604	0.344288	0.27851	0.000186888	0.000170606	0.000170608	0.000171139	0.000170972	100.919	96.6226	96.6322	93.8578	85.2047	25.1484	25.1484	25.1484	21.434	19.1184	1.76301	1.73878	1.5633	1.57449	1.57136	0.254403	0.251533	0.24753	0.245918	0.248901	0.738451	0.720087	0.637	0.448055	0.367389	1.34714	1.32679	1.33346	1.33693	1.33138	3.91033	3.79834	3.43157	2.43585	1.96518	0.0654688	0.0654688	0.0654574
India	2025	0.502273	0.426281	0.426337	0.348215	0.276598	0.000185438	0.000166372	0.000166375	0.000166805	0.000166587	102.242	96.7171	96.7283	93.2795	83.7838	26.4918	26.4918	26.4918	22.3795	19.8174	1.76142	1.73475	1.54168	1.55383	1.55039	0.253573	0.24942	0.244225	0.242557	0.245655	0.734079	0.711124	0.618664	0.43434	0.357407	1.34556	1.32262	1.32902	1.33094	1.32575	3.89531	3.77093	3.36663	2.38328	1.92885	0.0620391	0.0620391	0.0620239
India	2026	0.533224	0.404555	0.404614	0.325033	0.253749	0.00018529	0.000150462	0.000150464	0.000150721	0.000150566	103.45	96.6548	96.6675	92.5043	82.1799	27.8181	27.8181	27.8181	23.3126	20.5075	1.75983	1.73064	1.52093	1.53394	1.53017	0.252733	0.244936	0.238572	0.23684	0.239993	0.728914	0.694707	0.594464	0.416521	0.344017	1.34396	1.31815	1.32389	1.32418	1.31936	3.87615	3.73864	3.29881	2.32878	1.89123	0.0589136	0.0589136	0.0588938
India	2027	0.563883	0.375621	0.37568	0.296922	0.227919	0.000185213	0.000133687	0.000133688	0.000133811	0.00013374	104.531	96.4688	96.4831	91.5716	80.4336	29.1255	29.1255	29.1255	24.2321	21.1876	1.75824	1.72646	1.5011	1.51485	1.51075	0.251878	0.239796	0.232308	0.230514	0.233687	0.722971	0.675853	0.569024	0.39789	0.329912	1.3423	1.31367	1.31838	1.31699	1.31258	3.85284	3.7025	3.2293	2.27326	1.85305	0.0560506	0.0560506	0.0560252
India	2028	0.594074	0.339545	0.339602	0.264137	0.19944	0.000185202	0.000116066	0.000116067	0.000116085	0.000116112	105.473	96.1923	96.2081	90.5207	78.5861	30.4124	30.4124	30.4124	25.1366	21.8569	1.75665	1.72222	1.48221	1.4966	1.49216	0.251002	0.234008	0.225454	0.223599	0.226763	0.716279	0.654695	0.542535	0.378585	0.315193	1.34055	1.30922	1.31255	1.30943	1.30548	3.8255	3.66286	3.15852	2.21706	1.81457	0.0534157	0.0534157	0.0533837
India	2029	0.62362	0.296552	0.296603	0.227048	0.168717	0.000185256	9.76633e-05	9.76627e-05	9.75976e-05	9.77309e-05	106.268	95.8571	95.8744	89.39	76.6769	31.6771	31.6771	31.6771	26.025	22.5145	1.75506	1.71793	1.4643	1.47923	1.47444	0.250105	0.227578	0.21803	0.216118	0.219244	0.708866	0.631373	0.515178	0.358735	0.299957	1.3387	1.30485	1.30643	1.30157	1.29812	3.79426	3.62008	3.08692	2.16048	1.77602	0.0509807	0.0509807	0.0509408
India	2030	0.652346	0.247013	0.247056	0.18612	0.136211	0.000185371	7.85804e-05	7.85788e-05	7.84434e-05	7.86877e-05	106.907	95.4938	95.5125	88.2164	74.744	32.9177	32.9177	32.9177	26.8959	23.1595	1.75347	1.7136	1.4474	1.46274	1.45761	0.249181	0.220513	0.210059	0.208096	0.211157	0.700758	0.606034	0.487126	0.338466	0.284295	1.33675	1.30062	1.30008	1.29345	1.29059	3.75926	3.57447	3.01488	2.10379	1.73761	0.0487218	0.0487218	0.0486724
India	2031	0.679062	0.227785	0.227826	0.169079	0.12174	0.000185264	7.01146e-05	7.01126e-05	6.9965e-05	7.02219e-05	107.386	95.1799	95.2	87.0908	72.8698	34.1327	34.1327	34.1327	27.7483	23.791	1.7519	1.70923	1.43152	1.44718	1.44171	0.248423	0.214798	0.203498	0.201484	0.204491	0.692498	0.584182	0.462926	0.320948	0.270879	1.33493	1.2965	1.29351	1.28509	1.28288	3.72122	3.52608	2.94253	2.04706	1.69937	0.0466173	0.0466173	0.0465567
India	2032	0.704553	0.206731	0.20677	0.151203	0.107148	0.000185197	6.16694e-05	6.16671e-05	6.15074e-05	6.1779e-05	107.71	94.9097	94.9311	86.0121	71.0572	35.3203	35.3203	35.3203	28.5807	24.408	1.75033	1.70484	1.41669	1.43255	1.42676	0.247628	0.20868	0.196639	0.194572	0.197511	0.683452	0.560987	0.438546	0.303337	0.257319	1.33301	1.29254	1.28678	1.27655	1.27508	3.67909	3.47468	2.86978	1.99013	1.66118	0.044644	0.044644	0.0445702
India	2033	0.728713	0.183586	0.18362	0.132309	0.0923343	0.000185157	5.31793e-05	5.31765e-05	5.30011e-05	5.32978e-05	107.888	94.6359	94.6584	84.9326	69.2699	36.4788	36.4788	36.4788	29.392	25.0098	1.74878	1.70043	1.40292	1.41887	1.41278	0.246792	0.202168	0.189502	0.187383	0.190242	0.673608	0.536553	0.414079	0.285698	0.243667	1.33098	1.28874	1.27991	1.26785	1.26721	3.63284	3.42031	2.79672	1.93306	1.62308	0.0427859	0.0427859	0.0426968
India	2034	0.751461	0.158757	0.158786	0.112716	0.0775605	0.000185133	4.47179e-05	4.47148e-05	4.45136e-05	4.48562e-05	107.934	94.4037	94.4272	83.8995	67.5552	37.6065	37.6065	37.6065	30.181	25.5953	1.74724	1.69602	1.39021	1.40615	1.39977	0.245909	0.195372	0.182212	0.180041	0.18281	0.662977	0.511286	0.389849	0.268257	0.230108	1.32884	1.28516	1.27302	1.25911	1.25939	3.58257	3.36325	2.72367	1.87604	1.58522	0.0410306	0.0410306	0.0409237
India	2035	0.772741	0.132953	0.132975	0.0929148	0.0632039	0.000185112	3.64326e-05	3.64291e-05	3.61794e-05	3.66099e-05	107.863	94.2928	94.3173	82.988	65.9853	38.7017	38.7017	38.7017	30.9463	26.1637	1.74572	1.6916	1.37857	1.3944	1.38776	0.244973	0.18819	0.174683	0.172464	0.175138	0.651568	0.485022	0.365711	0.250921	0.21656	1.32658	1.28188	1.26625	1.25045	1.25175	3.52839	3.30378	2.65098	1.81931	1.5478	0.0393675	0.0393675	0.0392399
India	2036	0.791411	0.136015	0.136038	0.0937742	0.0628285	0.000184824	3.6352e-05	3.63486e-05	3.60825e-05	3.65254e-05	107.688	94.0983	94.1237	82.0179	64.3905	39.7626	39.7626	39.7626	31.6868	26.714	1.74422	1.68719	1.36785	1.38345	1.37659	0.244022	0.182626	0.168807	0.166497	0.169109	0.639512	0.462964	0.345545	0.236317	0.205304	1.3246	1.27906	1.25967	1.24193	1.24427	3.47141	3.24247	2.57852	1.76272	1.51059	0.0377872	0.0377872	0.0376357
India	2037	0.808486	0.138872	0.138897	0.0944879	0.0623515	0.000184511	3.62844e-05	3.6281e-05	3.59972e-05	3.64433e-05	107.429	93.8352	93.8613	81.0117	62.7965	40.7876	40.7876	40.7876	32.4011	27.2455	1.74274	1.6828	1.3579	1.37317	1.36612	0.243	0.176919	0.162789	0.160374	0.162926	0.626687	0.440575	0.325504	0.22181	0.194068	1.32254	1.27633	1.25271	1.2329	1.23641	3.41078	3.17838	2.50484	1.70519	1.47275	0.0362814	0.0362814	0.0361024
India	2038	0.823977	0.141546	0.141574	0.0950887	0.0618071	0.000184166	3.6232e-05	3.62287e-05	3.59272e-05	3.63685e-05	107.1	93.5169	93.5436	79.9895	61.2264	41.7749	41.7749	41.7749	33.0882	27.7571	1.74128	1.67842	1.34871	1.36354	1.35635	0.241898	0.171072	0.156634	0.154097	0.156594	0.613102	0.417937	0.305636	0.207434	0.18288	1.32039	1.27366	1.24538	1.22335	1.2282	3.34659	3.1116	2.43008	1.64678	1.43436	0.0348429	0.0348429	0.0346324
India	2039	0.837913	0.144061	0.14409	0.0956089	0.061228	0.000183779	3.61971e-05	3.6194e-05	3.58762e-05	3.63065e-05	106.719	93.1562	93.1834	78.97	59.7007	42.7228	42.7228	42.7228	33.7466	28.248	1.73985	1.67407	1.3403	1.35458	1.34729	0.240706	0.165089	0.150348	0.147672	0.150124	0.59876	0.395136	0.285984	0.193223	0.171762	1.31814	1.27103	1.23765	1.21321	1.2196	3.27891	3.04216	2.3542	1.58744	1.39538	0.0334652	0.0334652	0.0332188
India	2040	0.850332	0.146442	0.146473	0.0960808	0.0606459	0.000183344	3.61825e-05	3.61795e-05	3.5848e-05	3.62623e-05	106.302	92.7649	92.7925	77.9697	58.2377	43.6297	43.6297	43.6297	34.3752	28.7172	1.73845	1.66976	1.33266	1.34628	1.33897	0.239409	0.158976	0.143936	0.141103	0.143523	0.583665	0.372259	0.266594	0.17921	0.16074	1.31578	1.26842	1.22944	1.20237	1.21055	3.2078	2.97013	2.27714	1.5271	1.35577	0.0321424	0.0321424	0.0318551
India	2041	0.85703	0.146349	0.146381	0.0948789	0.059169	0.000181953	3.55493e-05	3.55463e-05	3.51684e-05	3.56096e-05	105.861	92.5253	92.5533	77.1413	56.9746	44.4937	44.4937	44.4937	34.9728	29.1639	1.73708	1.66548	1.32578	1.33862	1.33137	0.238106	0.154072	0.138652	0.135589	0.138023	0.568068	0.35243	0.24974	0.1669	0.151168	1.31263	1.26579	1.22073	1.19074	1.20099	3.13163	2.89541	2.19878	1.4657	1.31537	0.0308681	0.0308681	0.0305345
India	2042	0.8621	0.146292	0.146324	0.0937615	0.0578253	0.000180485	3.49764e-05	3.49735e-05	3.45434e-05	3.50146e-05	105.412	92.3037	92.3319	76.3776	55.8168	45.3133	45.3133	45.3133	35.538	29.5872	1.73575	1.66126	1.31957	1.3315	1.32439	0.236669	0.149075	0.133299	0.130026	0.132461	0.551611	0.332543	0.233116	0.154865	0.141691	1.30925	1.26314	1.21281	1.18147	1.19258	3.0515	2.81771	2.12098	1.40716	1.27569	0.0296333	0.0296333	0.0292474
India	2043	0.865625	0.146218	0.14625	0.0927051	0.0565988	0.000178938	3.44491e-05	3.44462e-05	3.39605e-05	3.44634e-05	104.967	92.0976	92.1259	75.6809	54.7681	46.0866	46.0866	46.0866	36.0697	29.9862	1.73444	1.65708	1.31389	1.32479	1.31794	0.235078	0.144043	0.127883	0.124342	0.126823	0.534274	0.312772	0.216729	0.143026	0.132292	1.30562	1.26253	1.20564	1.17134	1.18449	2.96734	2.74142	2.04325	1.34735	1.23557	0.0284326	0.0284326	0.0279878
India	2044	0.86769	0.146102	0.146135	0.0917035	0.055487	0.000177313	3.39586e-05	3.39556e-05	3.34132e-05	3.39492e-05	104.537	91.9076	91.9359	75.0556	53.8344	46.8119	46.8119	46.8119	36.5666	30.3599	1.73318	1.65297	1.30864	1.31838	1.3119	0.233313	0.138932	0.122369	0.118547	0.12109	0.516057	0.293076	0.200535	0.131409	0.122957	1.30169	1.2617	1.19748	1.15986	1.17547	2.87916	2.66155	1.96239	1.2857	1.1936	0.027262	0.027262	0.026751
India	2045	0.868381	0.145916	0.145948	0.0907494	0.0544866	0.00017561	3.34959e-05	3.34929e-05	3.28951e-05	3.34657e-05	104.131	91.7338	91.7621	74.5055	53.0207	47.4877	47.4877	47.4877	37.0275	30.7075	1.73195	1.64891	1.3037	1.31212	1.30616	0.23135	0.1338	0.116858	0.112778	0.115367	0.496957	0.273632	0.184718	0.120173	0.113801	1.29743	1.26065	1.18828	1.14701	1.16556	2.78699	2.57813	1.87834	1.22223	1.14974	0.0261176	0.0261176	0.0255326
India	2046	0.861516	0.151991	0.152025	0.0938736	0.055942	0.000172578	3.44972e-05	3.44944e-05	3.38573e-05	3.44528e-05	103.759	91.5754	91.6036	74.0333	52.331	48.1121	48.1121	48.1121	37.451	31.0281	1.73076	1.64491	1.29892	1.30588	1.3006	0.229042	0.129669	0.112231	0.107756	0.110504	0.476731	0.256506	0.170633	0.110058	0.105644	1.29214	1.25934	1.17776	1.13226	1.1545	2.68947	2.49117	1.79063	1.15646	1.10373	0.0249958	0.0249958	0.0243283
India	2047	0.853278	0.158068	0.158104	0.0970768	0.057499	0.000169462	3.55119e-05	3.5509e-05	3.4841e-05	3.54621e-05	103.428	91.4305	91.4585	73.6408	51.7684	48.6834	48.6834	48.6834	37.8361	31.3207	1.72961	1.64096	1.2942	1.29952	1.29511	0.226475	0.125523	0.107532	0.102615	0.105576	0.455639	0.239592	0.156734	0.100124	0.0975611	1.28631	1.25756	1.16557	1.11527	1.14204	2.58789	2.40038	1.69889	1.0882	1.05534	0.023893	0.023893	0.0231337
India	2048	0.84379	0.164074	0.164111	0.100336	0.0591548	0.000166271	3.65278e-05	3.6525e-05	3.5837e-05	3.64841e-05	103.146	91.2961	91.3239	73.3285	51.3349	49.1999	49.1999	49.1999	38.1813	31.5845	1.7285	1.63707	1.28937	1.29288	1.28956	0.223609	0.121373	0.102759	0.0973465	0.100586	0.43368	0.222948	0.143052	0.0903904	0.0895699	1.27986	1.25523	1.1514	1.09559	1.12794	2.48224	2.30571	1.60287	1.0173	1.00441	0.0228059	0.0228059	0.0219448
India	2049	0.833176	0.169924	0.169963	0.103624	0.0609033	0.000163017	3.75325e-05	3.75298e-05	3.68357e-05	3.7508e-05	102.92	91.1681	91.1955	73.0959	51.0313	49.6599	49.6599	49.6599	38.4856	31.8185	1.72743	1.63323	1.2843	1.28577	1.28382	0.220396	0.117236	0.09791	0.091943	0.0955357	0.410855	0.20663	0.129618	0.0808796	0.081692	1.27269	1.25223	1.13482	1.07267	1.11192	2.37252	2.20707	1.50234	0.943592	0.950796	0.021731	0.021731	0.0207572
India	2050	0.821563	0.17553	0.17557	0.106908	0.0627344	0.000159711	3.85132e-05	3.85105e-05	3.78265e-05	3.85218e-05	102.754	91.0407	91.0678	72.9408	50.8571	50.0617	50.0617	50.0617	38.7476	32.0219	1.72638	1.6294	1.27878	1.27799	1.27773	0.217151	0.1135	0.0932763	0.0872741	0.0907188	0.387827	0.191322	0.116841	0.0723496	0.0741915	1.26467	1.24842	1.11531	1.04579	1.09362	2.25868	2.1044	1.39707	0.866948	0.894383	0.0206649	0.0206649	0.0195668
India	2051	0.815687	0.177583	0.177623	0.10806	0.0633921	0.000157636	3.87399e-05	3.87372e-05	3.80655e-05	3.87877e-05	102.633	90.9205	90.9471	72.8317	50.7534	50.4174	50.4174	50.4174	38.9774	32.2014	1.72587	1.62805	1.27646	1.27449	1.27499	0.213421	0.112716	0.0914229	0.0855494	0.0895199	0.369076	0.183875	0.109669	0.0679301	0.0707835	1.2583	1.24351	1.0944	1.01833	1.07461	2.17603	2.02855	1.31281	0.808597	0.849693	0.0198742	0.0198742	0.0186398
India	2052	0.809328	0.179558	0.179598	0.109178	0.0640313	0.000155564	3.8966e-05	3.89634e-05	3.83037e-05	3.90518e-05	102.534	90.818	90.8441	72.7391	50.6627	50.7397	50.7397	50.7397	39.1856	32.364	1.72593	1.6293	1.27787	1.27605	1.27601	0.209236	0.111749	0.0894803	0.0835137	0.0880783	0.354812	0.17889	0.104319	0.0647541	0.0682054	1.25266	1.23704	1.07236	0.991182	1.05522	2.12421	1.98027	1.2502	0.768534	0.817132	0.0193639	0.0193639	0.0179805
India	2053	0.802486	0.181453	0.181492	0.11026	0.064651	0.000153494	3.91917e-05	3.91891e-05	3.8541e-05	3.93139e-05	102.457	90.7332	90.7587	72.663	50.585	51.0275	51.0275	51.0275	39.3716	32.5093	1.72602	1.63068	1.27943	1.27775	1.27713	0.20462	0.110667	0.0873275	0.0812742	0.086508	0.339969	0.173714	0.0987403	0.061407	0.0654855	1.24537	1.22936	1.0476	0.960886	1.03383	2.06914	1.92972	1.18451	0.726	0.782599	0.0188644	0.0188644	0.017319
India	2054	0.795163	0.183262	0.1833	0.111305	0.0652503	0.000151427	3.94168e-05	3.94143e-05	3.87774e-05	3.95741e-05	102.401	90.6658	90.6908	72.6033	50.5204	51.2799	51.2799	51.2799	39.5347	32.6366	1.72615	1.63218	1.28116	1.27963	1.27836	0.199647	0.109492	0.0849748	0.0788308	0.0848117	0.324702	0.168381	0.0929659	0.0578999	0.0626312	1.23746	1.22099	1.02048	0.927908	1.01081	2.01258	1.87768	1.11644	0.681533	0.746454	0.0183737	0.0183737	0.0166526
India	2055	0.787359	0.184981	0.185019	0.11231	0.0658282	0.000149362	3.96415e-05	3.9639e-05	3.90129e-05	3.98322e-05	102.367	90.6159	90.6401	72.5601	50.4689	51.496	51.496	51.496	39.6744	32.7457	1.72632	1.6338	1.28308	1.28168	1.2797	0.194293	0.108217	0.0823967	0.0761573	0.0829759	0.309004	0.162884	0.0869929	0.0542286	0.0596397	1.22889	1.21186	0.99069	0.891898	0.985963	1.95442	1.82405	1.04595	0.635085	0.70867	0.01789	0.01789	0.0159789
India	2056	0.779076	0.186607	0.186644	0.113272	0.0663835	0.000147299	3.98656e-05	3.98632e-05	3.92475e-05	4.00882e-05	102.353	90.5833	90.6067	72.5335	50.4305	51.675	51.675	51.675	39.79	32.836	1.72655	1.63556	1.28521	1.28394	1.28117	0.188532	0.106835	0.0798984	0.0732208	0.080984	0.292868	0.157214	0.0811612	0.0503895	0.0565087	1.21961	1.20194	0.957882	0.852416	0.95908	1.89455	1.76872	0.973021	0.58662	0.669224	0.0174112	0.0174112	0.0152953
India	2057	0.770315	0.188133	0.188169	0.114191	0.066915	0.000145238	4.00894e-05	4.0087e-05	3.94811e-05	4.0342e-05	102.359	90.568	90.5906	72.5233	50.4054	51.8158	51.8158	51.8158	39.881	32.907	1.72682	1.63747	1.28757	1.28643	1.28277	0.182338	0.10534	0.0771366	0.0699793	0.0788152	0.276297	0.151361	0.0751311	0.0463792	0.0532368	1.20976	1.19116	0.921575	0.808902	0.929881	1.83315	1.71156	0.897615	0.536105	0.628101	0.0169351	0.0169351	0.0145991
India	2058	0.76108	0.189557	0.189591	0.115064	0.0674216	0.000143178	4.03126e-05	4.03103e-05	3.97138e-05	4.05937e-05	102.386	90.57	90.5917	72.5298	50.3935	51.9175	51.9175	51.9175	39.9467	32.9584	1.72716	1.63952	1.29022	1.28917	1.28454	0.175694	0.103721	0.0740573	0.0663785	0.0764434	0.25931	0.145316	0.0688927	0.0421953	0.0498226	1.19986	1.17945	0.881166	0.760631	0.898022	1.77089	1.65245	0.819716	0.483515	0.585293	0.0164595	0.0164595	0.0138877
India	2059	0.751372	0.190872	0.190905	0.115888	0.067902	0.000141121	4.05355e-05	4.05333e-05	3.99455e-05	4.08433e-05	102.432	90.5895	90.6101	72.5529	50.3949	51.9792	51.9792	51.9792	39.9866	32.9895	1.72755	1.64174	1.29319	1.29223	1.28649	0.168528	0.101966	0.0705998	0.0623476	0.0738357	0.24186	0.139067	0.0624443	0.0378358	0.046266	1.18909	1.16673	0.835869	0.706653	0.863062	1.70651	1.59124	0.739312	0.428835	0.540801	0.0159821	0.0159821	0.0131583
India	2060	0.741195	0.192075	0.192106	0.11666	0.0683549	0.000139064	4.07579e-05	4.07558e-05	4.01763e-05	4.10906e-05	102.498	90.6266	90.646	72.5927	50.4096	52	52	52	40	33	1.72801	1.64413	1.29655	1.29566	1.28864	0.160783	0.100063	0.0666836	0.0577919	0.0709496	0.223939	0.132603	0.0557847	0.0332996	0.0425671	1.17739	1.15288	0.78464	0.645709	0.824441	1.63988	1.52779	0.656398	0.372057	0.494634	0.0155003	0.0155003	0.012408
[truncated: 2 more columns]

## Sheet: Fig. 6
Fig. 6a
	Indicator:	Mt of CO2-eq (non-biogenic) saved across entire system						Mt of primary steel saved						Mt of cement saved
		Region	High carbon Energy+Materials	High carbon Energy+Materials, wood-intensive	Low carbon Energy+Materials, Full CE	Low carbon Energy+Materials + Full CE + Wood		Region	High carbon Energy+Materials	High carbon Energy+Materials, wood-intensive	Low carbon Energy+Materials, Full CE	Low carbon Energy+Materials + Full CE + Wood		Region	High carbon Energy+Materials	High carbon Energy+Materials, wood-intensive	Low carbon Energy+Materials, Full CE	Low carbon Energy+Materials + Full CE + Wood
		R5.2SSA	1362.6	1548.73	572.908	419.099		R5.2SSA	174.91	234.149	139.356	58.4833		R5.2SSA	399.278	496.57	264.617	156.853
		R5.2LAM	393.048	453.878	196.773	147.59		R5.2LAM	53.58	73.3559	43.7345	18.7659		R5.2LAM	119.491	150.573	80.9857	48.5989
		EU_UK	644.507	638.896	357.409	308.646		EU_UK	50.655	47.2448	41.5494	13.7142		EU_UK	101.215	104.303	75.5466	41.9945
		China	1655.25	1860.08	683.903	550.875		China	126.298	180.225	98.143	39.4744		China	335.765	480.051	209.943	126.342
		India	1604.44	1770.15	596.577	470.702		India	169.533	223.362	137.694	72.6312		India	393.322	473.655	264.81	180.74
		R5.2ASIA_Other	1312.13	1580.3	526.283	412.957		R5.2ASIA_Other	121.806	207.583	98.9066	43.9703		R5.2ASIA_Other	293.708	428.336	195.176	117.725
		R5.2MNF	538.387	584.347	272.129	222.878		R5.2MNF	54.5676	69.145	44.3082	19.5061		R5.2MNF	120.765	145.498	83.2313	49.5141
		R5.2REF	544.244	556.763	217.308	192.404		R5.2REF	27.0678	30.8702	22.3931	10.4093		R5.2REF	57.252	64.4486	41.2962	25.3084
		R5.2OECD_Other	556.078	564.688	291.319	255.415		R5.2OECD_Other	39.795	41.9758	33.0546	14.5486		R5.2OECD_Other	89.8892	96.8155	64.6802	41.3167
		R32USACAN	381.078	381.753	186.033	184.385		R32USACAN	7.80705	7.96663	6.37775	5.46954		R32USACAN	35.8886	36.4562	26.1794	25.09
		Global avarage	9024.53	9877.32	3965.96	3278.97		Global avarage	772.541	1029.15	621.36	278.882		Global avarage	1856.61	2348.68	1246.37	788.102
Fig. 6b
	Indicator:	Mt of CO2-eq (non-biogenic) saved across entire system						Mt of primary steel saved						Mt of cement saved
		Region	High carbon Energy+Materials	High carbon Energy+Materials + Full CE	Low carbon Energy+Materials	Low carbon Energy+Materials + Full CE		Region	High carbon Energy+Materials	High carbon Energy+Materials + Full CE	Low carbon Energy+Materials	Low carbon Energy+Materials + Full CE		Region	High carbon Energy+Materials	High carbon Energy+Materials + Full CE	Low carbon Energy+Materials	Low carbon Energy+Materials + Full CE
		R5.2SSA	1.826	1.58184	1.02419	0.817069		R5.2SSA	0.909055	0.6887	0.798723	0.577377		R5.2SSA	0.586719	0.54535	0.503912	0.429494
		R5.2LAM	1.75253	1.52614	1.00824	0.81348		R5.2LAM	0.864792	0.662345	0.766205	0.561716		R5.2LAM	0.573135	0.534134	0.496033	0.422739
		EU_UK	1.65448	1.44113	0.949833	0.750111		EU_UK	0.832003	0.647654	0.750717	0.554339		EU_UK	0.53911	0.499637	0.452009	0.374015
		China	1.66481	1.38948	0.995542	0.795002		China	0.875569	0.668356	0.78459	0.572415		China	0.517885	0.462038	0.389159	0.299169
		India	1.82169	1.57792	1.08331	0.876144		India	0.911897	0.693918	0.820772	0.5941		India	0.58949	0.548293	0.536196	0.464209
		R5.2ASIA_Other	1.83858	1.59336	1.08162	0.871218		R5.2ASIA_Other	0.920609	0.700681	0.813362	0.591175		R5.2ASIA_Other	0.591565	0.550207	0.512163	0.439031
		R5.2MNF	1.75979	1.52945	1.00789	0.804896		R5.2MNF	0.877808	0.674171	0.772173	0.564777		R5.2MNF	0.572914	0.532577	0.484973	0.410465
		R5.2REF	1.7103	1.4995	1.04835	0.854331		R5.2REF	0.849411	0.662844	0.757635	0.568723		R5.2REF	0.561572	0.524005	0.478885	0.408746
		R5.2OECD_Other	1.72082	1.49298	0.982522	0.780373		R5.2OECD_Other	0.867331	0.668466	0.759464	0.559025		R5.2OECD_Other	0.561306	0.520247	0.459886	0.382946
		R32USACAN	2.42095	2.31606	0.989094	0.796174		R32USACAN	1.29179	1.20773	0.769379	0.572642		R32USACAN	0.736034	0.737765	0.465518	0.393862
		Global avarage	1.77295	1.52798	1.02808	0.82438		Global avarage	0.893937	0.681959	0.792354	0.577069		Global avarage	0.569298	0.525912	0.473716	0.397209

## Sheet: RECC_Scenario_List
[Model run config table for 70 scenarios, from RECC_ModelConfig_List.xlsx]
				reb, nrb, pav	FYI	FSD	EoL	MSU	ULD	RUS	LTE	MIU	CaS	RiS	MoS	SE	SEC	IRE
	Group	Regional scope	RegionSelect	SectorSelect	Include_REStrategy_FabYieldImprovement	Include_REStrategy_FabScrapDiversion	Include_REStrategy_EoL_RR_Improvement	Include_REStrategy_MaterialSubstitution	Include_REStrategy_UsingLessMaterialByDesign	Include_REStrategy_ReUse	Include_REStrategy_LifeTimeExtension	Include_REStrategy_MoreIntenseUse	Include_REStrategy_CarSharing	Include_REStrategy_RideSharing	Include_REStrategy_ModalSplit	ScrapExport	ScrapExportRecyclingCredit	IncludeRecycling	Logging_Verbosity	Include_Renovation_reb	Include_Renovation_nrb	No_EE_Improvements	Sectors	Products	NonresidentialBuildings	Regions32goods	PlotResolution
Global_buildings_CE_wood	BASE	R5.2SSA	[44]	['reb','nrb']	False	False	False	False	False	False	False	False	False	False	False	True	False	True	DEBUG	True	True	False	[0,2,3]	[22,23,24,25,26,27,28,29,30,31,32,33,34,35,36,37,38,39,40,41,42,43,44,45,46,47,48,49,50,51,52,53,54,55,56,57,58]	[0,1,2,3,4,5,6,7,8,9,10,11,12,13,14,15,16,17,18,19,20,21,22,23]	[6:43)	80
	HighWood_HW	R5.2SSA	[44]	['reb','nrb']	False	False	False	True	False	False	False	False	False	False	False	True	False	True	DEBUG	True	True	False	[0,2,3]	[22,23,24,25,26,27,28,29,30,31,32,33,34,35,36,37,38,39,40,41,42,43,44,45,46,47,48,49,50,51,52,53,54,55,56,57,58]	[0,1,2,3,4,5,6,7,8,9,10,11,12,13,14,15,16,17,18,19,20,21,22,23]	[6:43)	80
	LIGHT	R5.2SSA	[44]	['reb','nrb']	False	False	False	False	True	False	False	False	False	False	False	True	False	True	DEBUG	True	True	False	[0,2,3]	[22,23,24,25,26,27,28,29,30,31,32,33,34,35,36,37,38,39,40,41,42,43,44,45,46,47,48,49,50,51,52,53,54,55,56,57,58]	[0,1,2,3,4,5,6,7,8,9,10,11,12,13,14,15,16,17,18,19,20,21,22,23]	[6:43)	80
	SLOW	R5.2SSA	[44]	['reb','nrb']	True	True	False	False	False	False	True	False	False	False	False	True	False	True	DEBUG	True	True	False	[0,2,3]	[22,23,24,25,26,27,28,29,30,31,32,33,34,35,36,37,38,39,40,41,42,43,44,45,46,47,48,49,50,51,52,53,54,55,56,57,58]	[0,1,2,3,4,5,6,7,8,9,10,11,12,13,14,15,16,17,18,19,20,21,22,23]	[6:43)	80
	SLOW_CLOSE	R5.2SSA	[44]	['reb','nrb']	True	True	True	False	False	True	True	False	False	False	False	True	False	True	DEBUG	True	True	False	[0,2,3]	[22,23,24,25,26,27,28,29,30,31,32,33,34,35,36,37,38,39,40,41,42,43,44,45,46,47,48,49,50,51,52,53,54,55,56,57,58]	[0,1,2,3,4,5,6,7,8,9,10,11,12,13,14,15,16,17,18,19,20,21,22,23]	[6:43)	80
	SLOW_CLOSE_LIGHT	R5.2SSA	[44]	['reb','nrb']	True	True	True	False	True	True	True	False	False	False	False	True	False	True	DEBUG	True	True	False	[0,2,3]	[22,23,24,25,26,27,28,29,30,31,32,33,34,35,36,37,38,39,40,41,42,43,44,45,46,47,48,49,50,51,52,53,54,55,56,57,58]	[0,1,2,3,4,5,6,7,8,9,10,11,12,13,14,15,16,17,18,19,20,21,22,23]	[6:43)	80
	SLOW_CLOSE_LIGHT_HW	R5.2SSA	[44]	['reb','nrb']	True	True	True	True	True	True	True	False	False	False	False	True	False	True	DEBUG	True	True	False	[0,2,3]	[22,23,24,25,26,27,28,29,30,31,32,33,34,35,36,37,38,39,40,41,42,43,44,45,46,47,48,49,50,51,52,53,54,55,56,57,58]	[0,1,2,3,4,5,6,7,8,9,10,11,12,13,14,15,16,17,18,19,20,21,22,23]	[6:43)	80
	BASE	R5.2LAM	[45]	['reb','nrb']	False	False	False	False	False	False	False	False	False	False	False	True	False	True	DEBUG	True	True	False	[0,2,3]	[22,23,24,25,26,27,28,29,30,31,32,33,34,35,36,37,38,39,40,41,42,43,44,45,46,47,48,49,50,51,52,53,54,55,56,57,58]	[0,1,2,3,4,5,6,7,8,9,10,11,12,13,14,15,16,17,18,19,20,21,22,23]	[6:43)	80
	HighWood_HW	R5.2LAM	[45]	['reb','nrb']	False	False	False	True	False	False	False	False	False	False	False	True	False	True	DEBUG	True	True	False	[0,2,3]	[22,23,24,25,26,27,28,29,30,31,32,33,34,35,36,37,38,39,40,41,42,43,44,45,46,47,48,49,50,51,52,53,54,55,56,57,58]	[0,1,2,3,4,5,6,7,8,9,10,11,12,13,14,15,16,17,18,19,20,21,22,23]	[6:43)	80
	LIGHT	R5.2LAM	[45]	['reb','nrb']	False	False	False	False	True	False	False	False	False	False	False	True	False	True	DEBUG	True	True	False	[0,2,3]	[22,23,24,25,26,27,28,29,30,31,32,33,34,35,36,37,38,39,40,41,42,43,44,45,46,47,48,49,50,51,52,53,54,55,56,57,58]	[0,1,2,3,4,5,6,7,8,9,10,11,12,13,14,15,16,17,18,19,20,21,22,23]	[6:43)	80
	SLOW	R5.2LAM	[45]	['reb','nrb']	True	True	False	False	False	False	True	False	False	False	False	True	False	True	DEBUG	True	True	False	[0,2,3]	[22,23,24,25,26,27,28,29,30,31,32,33,34,35,36,37,38,39,40,41,42,43,44,45,46,47,48,49,50,51,52,53,54,55,56,57,58]	[0,1,2,3,4,5,6,7,8,9,10,11,12,13,14,15,16,17,18,19,20,21,22,23]	[6:43)	80
	SLOW_CLOSE	R5.2LAM	[45]	['reb','nrb']	True	True	True	False	False	True	True	False	False	False	False	True	False	True	DEBUG	True	True	False	[0,2,3]	[22,23,24,25,26,27,28,29,30,31,32,33,34,35,36,37,38,39,40,41,42,43,44,45,46,47,48,49,50,51,52,53,54,55,56,57,58]	[0,1,2,3,4,5,6,7,8,9,10,11,12,13,14,15,16,17,18,19,20,21,22,23]	[6:43)	80
	SLOW_CLOSE_LIGHT	R5.2LAM	[45]	['reb','nrb']	True	True	True	False	True	True	True	False	False	False	False	True	False	True	DEBUG	True	True	False	[0,2,3]	[22,23,24,25,26,27,28,29,30,31,32,33,34,35,36,37,38,39,40,41,42,43,44,45,46,47,48,49,50,51,52,53,54,55,56,57,58]	[0,1,2,3,4,5,6,7,8,9,10,11,12,13,14,15,16,17,18,19,20,21,22,23]	[6:43)	80
	SLOW_CLOSE_LIGHT_HW	R5.2LAM	[45]	['reb','nrb']	True	True	True	True	True	True	True	False	False	False	False	True	False	True	DEBUG	True	True	False	[0,2,3]	[22,23,24,25,26,27,28,29,30,31,32,33,34,35,36,37,38,39,40,41,42,43,44,45,46,47,48,49,50,51,52,53,54,55,56,57,58]	[0,1,2,3,4,5,6,7,8,9,10,11,12,13,14,15,16,17,18,19,20,21,22,23]	[6:43)	80
	BASE	China	[4]	['reb','nrb']	False	False	False	False	False	False	False	False	False	False	False	True	False	True	DEBUG	True	True	False	[0,2,3]	[22,23,24,25,26,27,28,29,30,31,32,33,34,35,36,37,38,39,40,41,42,43,44,45,46,47,48,49,50,51,52,53,54,55,56,57,58]	[0,1,2,3,4,5,6,7,8,9,10,11,12,13,14,15,16,17,18,19,20,21,22,23]	[6:43)	80
	HighWood_HW	China	[4]	['reb','nrb']	False	False	False	True	False	False	False	False	False	False	False	True	False	True	DEBUG	True	True	False	[0,2,3]	[22,23,24,25,26,27,28,29,30,31,32,33,34,35,36,37,38,39,40,41,42,43,44,45,46,47,48,49,50,51,52,53,54,55,56,57,58]	[0,1,2,3,4,5,6,7,8,9,10,11,12,13,14,15,16,17,18,19,20,21,22,23]	[6:43)	80
	LIGHT	China	[4]	['reb','nrb']	False	False	False	False	True	False	False	False	False	False	False	True	False	True	DEBUG	True	True	False	[0,2,3]	[22,23,24,25,26,27,28,29,30,31,32,33,34,35,36,37,38,39,40,41,42,43,44,45,46,47,48,49,50,51,52,53,54,55,56,57,58]	[0,1,2,3,4,5,6,7,8,9,10,11,12,13,14,15,16,17,18,19,20,21,22,23]	[6:43)	80
	SLOW	China	[4]	['reb','nrb']	True	True	False	False	False	False	True	False	False	False	False	True	False	True	DEBUG	True	True	False	[0,2,3]	[22,23,24,25,26,27,28,29,30,31,32,33,34,35,36,37,38,39,40,41,42,43,44,45,46,47,48,49,50,51,52,53,54,55,56,57,58]	[0,1,2,3,4,5,6,7,8,9,10,11,12,13,14,15,16,17,18,19,20,21,22,23]	[6:43)	80
	SLOW_CLOSE	China	[4]	['reb','nrb']	True	True	True	False	False	True	True	False	False	False	False	True	False	True	DEBUG	True	True	False	[0,2,3]	[22,23,24,25,26,27,28,29,30,31,32,33,34,35,36,37,38,39,40,41,42,43,44,45,46,47,48,49,50,51,52,53,54,55,56,57,58]	[0,1,2,3,4,5,6,7,8,9,10,11,12,13,14,15,16,17,18,19,20,21,22,23]	[6:43)	80
	SLOW_CLOSE_LIGHT	China	[4]	['reb','nrb']	True	True	True	False	True	True	True	False	False	False	False	True	False	True	DEBUG	True	True	False	[0,2,3]	[22,23,24,25,26,27,28,29,30,31,32,33,34,35,36,37,38,39,40,41,42,43,44,45,46,47,48,49,50,51,52,53,54,55,56,57,58]	[0,1,2,3,4,5,6,7,8,9,10,11,12,13,14,15,16,17,18,19,20,21,22,23]	[6:43)	80
	SLOW_CLOSE_LIGHT_HW	China	[4]	['reb','nrb']	True	True	True	True	True	True	True	False	False	False	False	True	False	True	DEBUG	True	True	False	[0,2,3]	[22,23,24,25,26,27,28,29,30,31,32,33,34,35,36,37,38,39,40,41,42,43,44,45,46,47,48,49,50,51,52,53,54,55,56,57,58]	[0,1,2,3,4,5,6,7,8,9,10,11,12,13,14,15,16,17,18,19,20,21,22,23]	[6:43)	80
	BASE	India	[12]	['reb','nrb']	False	False	False	False	False	False	False	False	False	False	False	True	False	True	DEBUG	True	True	False	[0,2,3]	[22,23,24,25,26,27,28,29,30,31,32,33,34,35,36,37,38,39,40,41,42,43,44,45,46,47,48,49,50,51,52,53,54,55,56,57,58]	[0,1,2,3,4,5,6,7,8,9,10,11,12,13,14,15,16,17,18,19,20,21,22,23]	[6:43)	80
	HighWood_HW	India	[12]	['reb','nrb']	False	False	False	True	False	False	False	False	False	False	False	True	False	True	DEBUG	True	True	False	[0,2,3]	[22,23,24,25,26,27,28,29,30,31,32,33,34,35,36,37,38,39,40,41,42,43,44,45,46,47,48,49,50,51,52,53,54,55,56,57,58]	[0,1,2,3,4,5,6,7,8,9,10,11,12,13,14,15,16,17,18,19,20,21,22,23]	[6:43)	80
	LIGHT	India	[12]	['reb','nrb']	False	False	False	False	True	False	False	False	False	False	False	True	False	True	DEBUG	True	True	False	[0,2,3]	[22,23,24,25,26,27,28,29,30,31,32,33,34,35,36,37,38,39,40,41,42,43,44,45,46,47,48,49,50,51,52,53,54,55,56,57,58]	[0,1,2,3,4,5,6,7,8,9,10,11,12,13,14,15,16,17,18,19,20,21,22,23]	[6:43)	80
	SLOW	India	[12]	['reb','nrb']	True	True	False	False	False	False	True	False	False	False	False	True	False	True	DEBUG	True	True	False	[0,2,3]	[22,23,24,25,26,27,28,29,30,31,32,33,34,35,36,37,38,39,40,41,42,43,44,45,46,47,48,49,50,51,52,53,54,55,56,57,58]	[0,1,2,3,4,5,6,7,8,9,10,11,12,13,14,15,16,17,18,19,20,21,22,23]	[6:43)	80
	SLOW_CLOSE	India	[12]	['reb','nrb']	True	True	True	False	False	True	True	False	False	False	False	True	False	True	DEBUG	True	True	False	[0,2,3]	[22,23,24,25,26,27,28,29,30,31,32,33,34,35,36,37,38,39,40,41,42,43,44,45,46,47,48,49,50,51,52,53,54,55,56,57,58]	[0,1,2,3,4,5,6,7,8,9,10,11,12,13,14,15,16,17,18,19,20,21,22,23]	[6:43)	80
	SLOW_CLOSE_LIGHT	India	[12]	['reb','nrb']	True	True	True	False	True	True	True	False	False	False	False	True	False	True	DEBUG	True	True	False	[0,2,3]	[22,23,24,25,26,27,28,29,30,31,32,33,34,35,36,37,38,39,40,41,42,43,44,45,46,47,48,49,50,51,52,53,54,55,56,57,58]	[0,1,2,3,4,5,6,7,8,9,10,11,12,13,14,15,16,17,18,19,20,21,22,23]	[6:43)	80
	SLOW_CLOSE_LIGHT_HW	India	[12]	['reb','nrb']	True	True	True	True	True	True	True	False	False	False	False	True	False	True	DEBUG	True	True	False	[0,2,3]	[22,23,24,25,26,27,28,29,30,31,32,33,34,35,36,37,38,39,40,41,42,43,44,45,46,47,48,49,50,51,52,53,54,55,56,57,58]	[0,1,2,3,4,5,6,7,8,9,10,11,12,13,14,15,16,17,18,19,20,21,22,23]	[6:43)	80
	BASE	R5.2ASIA_Other	[42]	['reb','nrb']	False	False	False	False	False	False	False	False	False	False	False	True	False	True	DEBUG	True	True	False	[0,2,3]	[22,23,24,25,26,27,28,29,30,31,32,33,34,35,36,37,38,39,40,41,42,43,44,45,46,47,48,49,50,51,52,53,54,55,56,57,58]	[0,1,2,3,4,5,6,7,8,9,10,11,12,13,14,15,16,17,18,19,20,21,22,23]	[6:43)	80
	HighWood_HW	R5.2ASIA_Other	[42]	['reb','nrb']	False	False	False	True	False	False	False	False	False	False	False	True	False	True	DEBUG	True	True	False	[0,2,3]	[22,23,24,25,26,27,28,29,30,31,32,33,34,35,36,37,38,39,40,41,42,43,44,45,46,47,48,49,50,51,52,53,54,55,56,57,58]	[0,1,2,3,4,5,6,7,8,9,10,11,12,13,14,15,16,17,18,19,20,21,22,23]	[6:43)	80
	LIGHT	R5.2ASIA_Other	[42]	['reb','nrb']	False	False	False	False	True	False	False	False	False	False	False	True	False	True	DEBUG	True	True	False	[0,2,3]	[22,23,24,25,26,27,28,29,30,31,32,33,34,35,36,37,38,39,40,41,42,43,44,45,46,47,48,49,50,51,52,53,54,55,56,57,58]	[0,1,2,3,4,5,6,7,8,9,10,11,12,13,14,15,16,17,18,19,20,21,22,23]	[6:43)	80
	SLOW	R5.2ASIA_Other	[42]	['reb','nrb']	True	True	False	False	False	False	True	False	False	False	False	True	False	True	DEBUG	True	True	False	[0,2,3]	[22,23,24,25,26,27,28,29,30,31,32,33,34,35,36,37,38,39,40,41,42,43,44,45,46,47,48,49,50,51,52,53,54,55,56,57,58]	[0,1,2,3,4,5,6,7,8,9,10,11,12,13,14,15,16,17,18,19,20,21,22,23]	[6:43)	80
	SLOW_CLOSE	R5.2ASIA_Other	[42]	['reb','nrb']	True	True	True	False	False	True	True	False	False	False	False	True	False	True	DEBUG	True	True	False	[0,2,3]	[22,23,24,25,26,27,28,29,30,31,32,33,34,35,36,37,38,39,40,41,42,43,44,45,46,47,48,49,50,51,52,53,54,55,56,57,58]	[0,1,2,3,4,5,6,7,8,9,10,11,12,13,14,15,16,17,18,19,20,21,22,23]	[6:43)	80
	SLOW_CLOSE_LIGHT	R5.2ASIA_Other	[42]	['reb','nrb']	True	True	True	False	True	True	True	False	False	False	False	True	False	True	DEBUG	True	True	False	[0,2,3]	[22,23,24,25,26,27,28,29,30,31,32,33,34,35,36,37,38,39,40,41,42,43,44,45,46,47,48,49,50,51,52,53,54,55,56,57,58]	[0,1,2,3,4,5,6,7,8,9,10,11,12,13,14,15,16,17,18,19,20,21,22,23]	[6:43)	80
	SLOW_CLOSE_LIGHT_HW	R5.2ASIA_Other	[42]	['reb','nrb']	True	True	True	True	True	True	True	False	False	False	False	True	False	True	DEBUG	True	True	False	[0,2,3]	[22,23,24,25,26,27,28,29,30,31,32,33,34,35,36,37,38,39,40,41,42,43,44,45,46,47,48,49,50,51,52,53,54,55,56,57,58]	[0,1,2,3,4,5,6,7,8,9,10,11,12,13,14,15,16,17,18,19,20,21,22,23]	[6:43)	80
	BASE	R5.2MNF	[43]	['reb','nrb']	False	False	False	False	False	False	False	False	False	False	False	True	False	True	DEBUG	True	True	False	[0,2,3]	[22,23,24,25,26,27,28,29,30,31,32,33,34,35,36,37,38,39,40,41,42,43,44,45,46,47,48,49,50,51,52,53,54,55,56,57,58]	[0,1,2,3,4,5,6,7,8,9,10,11,12,13,14,15,16,17,18,19,20,21,22,23]	[6:43)	80
	HighWood_HW	R5.2MNF	[43]	['reb','nrb']	False	False	False	True	False	False	False	False	False	False	False	True	False	True	DEBUG	True	True	False	[0,2,3]	[22,23,24,25,26,27,28,29,30,31,32,33,34,35,36,37,38,39,40,41,42,43,44,45,46,47,48,49,50,51,52,53,54,55,56,57,58]	[0,1,2,3,4,5,6,7,8,9,10,11,12,13,14,15,16,17,18,19,20,21,22,23]	[6:43)	80
	LIGHT	R5.2MNF	[43]	['reb','nrb']	False	False	False	False	True	False	False	False	False	False	False	True	False	True	DEBUG	True	True	False	[0,2,3]	[22,23,24,25,26,27,28,29,30,31,32,33,34,35,36,37,38,39,40,41,42,43,44,45,46,47,48,49,50,51,52,53,54,55,56,57,58]	[0,1,2,3,4,5,6,7,8,9,10,11,12,13,14,15,16,17,18,19,20,21,22,23]	[6:43)	80
	SLOW	R5.2MNF	[43]	['reb','nrb']	True	True	False	False	False	False	True	False	False	False	False	True	False	True	DEBUG	True	True	False	[0,2,3]	[22,23,24,25,26,27,28,29,30,31,32,33,34,35,36,37,38,39,40,41,42,43,44,45,46,47,48,49,50,51,52,53,54,55,56,57,58]	[0,1,2,3,4,5,6,7,8,9,10,11,12,13,14,15,16,17,18,19,20,21,22,23]	[6:43)	80
	SLOW_CLOSE	R5.2MNF	[43]	['reb','nrb']	True	True	True	False	False	True	True	False	False	False	False	True	False	True	DEBUG	True	True	False	[0,2,3]	[22,23,24,25,26,27,28,29,30,31,32,33,34,35,36,37,38,39,40,41,42,43,44,45,46,47,48,49,50,51,52,53,54,55,56,57,58]	[0,1,2,3,4,5,6,7,8,9,10,11,12,13,14,15,16,17,18,19,20,21,22,23]	[6:43)	80
	SLOW_CLOSE_LIGHT	R5.2MNF	[43]	['reb','nrb']	True	True	True	False	True	True	True	False	False	False	False	True	False	True	DEBUG	True	True	False	[0,2,3]	[22,23,24,25,26,27,28,29,30,31,32,33,34,35,36,37,38,39,40,41,42,43,44,45,46,47,48,49,50,51,52,53,54,55,56,57,58]	[0,1,2,3,4,5,6,7,8,9,10,11,12,13,14,15,16,17,18,19,20,21,22,23]	[6:43)	80
	SLOW_CLOSE_LIGHT_HW	R5.2MNF	[43]	['reb','nrb']	True	True	True	True	True	True	True	False	False	False	False	True	False	True	DEBUG	True	True	False	[0,2,3]	[22,23,24,25,26,27,28,29,30,31,32,33,34,35,36,37,38,39,40,41,42,43,44,45,46,47,48,49,50,51,52,53,54,55,56,57,58]	[0,1,2,3,4,5,6,7,8,9,10,11,12,13,14,15,16,17,18,19,20,21,22,23]	[6:43)	80
	BASE	R5.2REF	[41]	['reb','nrb']	False	False	False	False	False	False	False	False	False	False	False	True	False	True	DEBUG	True	True	False	[0,2,3]	[22,23,24,25,26,27,28,29,30,31,32,33,34,35,36,37,38,39,40,41,42,43,44,45,46,47,48,49,50,51,52,53,54,55,56,57,58]	[0,1,2,3,4,5,6,7,8,9,10,11,12,13,14,15,16,17,18,19,20,21,22,23]	[6:43)	80
	HighWood_HW	R5.2REF	[41]	['reb','nrb']	False	False	False	True	False	False	False	False	False	False	False	True	False	True	DEBUG	True	True	False	[0,2,3]	[22,23,24,25,26,27,28,29,30,31,32,33,34,35,36,37,38,39,40,41,42,43,44,45,46,47,48,49,50,51,52,53,54,55,56,57,58]	[0,1,2,3,4,5,6,7,8,9,10,11,12,13,14,15,16,17,18,19,20,21,22,23]	[6:43)	80
	LIGHT	R5.2REF	[41]	['reb','nrb']	False	False	False	False	True	False	False	False	False	False	False	True	False	True	DEBUG	True	True	False	[0,2,3]	[22,23,24,25,26,27,28,29,30,31,32,33,34,35,36,37,38,39,40,41,42,43,44,45,46,47,48,49,50,51,52,53,54,55,56,57,58]	[0,1,2,3,4,5,6,7,8,9,10,11,12,13,14,15,16,17,18,19,20,21,22,23]	[6:43)	80
	SLOW	R5.2REF	[41]	['reb','nrb']	True	True	False	False	False	False	True	False	False	False	False	True	False	True	DEBUG	True	True	False	[0,2,3]	[22,23,24,25,26,27,28,29,30,31,32,33,34,35,36,37,38,39,40,41,42,43,44,45,46,47,48,49,50,51,52,53,54,55,56,57,58]	[0,1,2,3,4,5,6,7,8,9,10,11,12,13,14,15,16,17,18,19,20,21,22,23]	[6:43)	80
	SLOW_CLOSE	R5.2REF	[41]	['reb','nrb']	True	True	True	False	False	True	True	False	False	False	False	True	False	True	DEBUG	True	True	False	[0,2,3]	[22,23,24,25,26,27,28,29,30,31,32,33,34,35,36,37,38,39,40,41,42,43,44,45,46,47,48,49,50,51,52,53,54,55,56,57,58]	[0,1,2,3,4,5,6,7,8,9,10,11,12,13,14,15,16,17,18,19,20,21,22,23]	[6:43)	80
	SLOW_CLOSE_LIGHT	R5.2REF	[41]	['reb','nrb']	True	True	True	False	True	True	True	False	False	False	False	True	False	True	DEBUG	True	True	False	[0,2,3]	[22,23,24,25,26,27,28,29,30,31,32,33,34,35,36,37,38,39,40,41,42,43,44,45,46,47,48,49,50,51,52,53,54,55,56,57,58]	[0,1,2,3,4,5,6,7,8,9,10,11,12,13,14,15,16,17,18,19,20,21,22,23]	[6:43)	80
	SLOW_CLOSE_LIGHT_HW	R5.2REF	[41]	['reb','nrb']	True	True	True	True	True	True	True	False	False	False	False	True	False	True	DEBUG	True	True	False	[0,2,3]	[22,23,24,25,26,27,28,29,30,31,32,33,34,35,36,37,38,39,40,41,42,43,44,45,46,47,48,49,50,51,52,53,54,55,56,57,58]	[0,1,2,3,4,5,6,7,8,9,10,11,12,13,14,15,16,17,18,19,20,21,22,23]	[6:43)	80
	BASE	R5.2OECD_Other	[13,40]	['reb','nrb']	False	False	False	False	False	False	False	False	False	False	False	True	False	True	DEBUG	True	True	False	[0,2,3]	[22,23,24,25,26,27,28,29,30,31,32,33,34,35,36,37,38,39,40,41,42,43,44,45,46,47,48,49,50,51,52,53,54,55,56,57,58]	[0,1,2,3,4,5,6,7,8,9,10,11,12,13,14,15,16,17,18,19,20,21,22,23]	[6:43)	80
	HighWood_HW	R5.2OECD_Other	[13,40]	['reb','nrb']	False	False	False	True	False	False	False	False	False	False	False	True	False	True	DEBUG	True	True	False	[0,2,3]	[22,23,24,25,26,27,28,29,30,31,32,33,34,35,36,37,38,39,40,41,42,43,44,45,46,47,48,49,50,51,52,53,54,55,56,57,58]	[0,1,2,3,4,5,6,7,8,9,10,11,12,13,14,15,16,17,18,19,20,21,22,23]	[6:43)	80
	LIGHT	R5.2OECD_Other	[13,40]	['reb','nrb']	False	False	False	False	True	False	False	False	False	False	False	True	False	True	DEBUG	True	True	False	[0,2,3]	[22,23,24,25,26,27,28,29,30,31,32,33,34,35,36,37,38,39,40,41,42,43,44,45,46,47,48,49,50,51,52,53,54,55,56,57,58]	[0,1,2,3,4,5,6,7,8,9,10,11,12,13,14,15,16,17,18,19,20,21,22,23]	[6:43)	80
	SLOW	R5.2OECD_Other	[13,40]	['reb','nrb']	True	True	False	False	False	False	True	False	False	False	False	True	False	True	DEBUG	True	True	False	[0,2,3]	[22,23,24,25,26,27,28,29,30,31,32,33,34,35,36,37,38,39,40,41,42,43,44,45,46,47,48,49,50,51,52,53,54,55,56,57,58]	[0,1,2,3,4,5,6,7,8,9,10,11,12,13,14,15,16,17,18,19,20,21,22,23]	[6:43)	80
	SLOW_CLOSE	R5.2OECD_Other	[13,40]	['reb','nrb']	True	True	True	False	False	True	True	False	False	False	False	True	False	True	DEBUG	True	True	False	[0,2,3]	[22,23,24,25,26,27,28,29,30,31,32,33,34,35,36,37,38,39,40,41,42,43,44,45,46,47,48,49,50,51,52,53,54,55,56,57,58]	[0,1,2,3,4,5,6,7,8,9,10,11,12,13,14,15,16,17,18,19,20,21,22,23]	[6:43)	80
	SLOW_CLOSE_LIGHT	R5.2OECD_Other	[13,40]	['reb','nrb']	True	True	True	False	True	True	True	False	False	False	False	True	False	True	DEBUG	True	True	False	[0,2,3]	[22,23,24,25,26,27,28,29,30,31,32,33,34,35,36,37,38,39,40,41,42,43,44,45,46,47,48,49,50,51,52,53,54,55,56,57,58]	[0,1,2,3,4,5,6,7,8,9,10,11,12,13,14,15,16,17,18,19,20,21,22,23]	[6:43)	80
	SLOW_CLOSE_LIGHT_HW	R5.2OECD_Other	[13,40]	['reb','nrb']	True	True	True	True	True	True	True	False	False	False	False	True	False	True	DEBUG	True	True	False	[0,2,3]	[22,23,24,25,26,27,28,29,30,31,32,33,34,35,36,37,38,39,40,41,42,43,44,45,46,47,48,49,50,51,52,53,54,55,56,57,58]	[0,1,2,3,4,5,6,7,8,9,10,11,12,13,14,15,16,17,18,19,20,21,22,23]	[6:43)	80
	BASE	R32USACAN	[31,2]	['reb','nrb']	False	False	False	False	False	False	False	False	False	False	False	True	False	True	DEBUG	True	True	False	[0,2,3]	[22,23,24,25,26,27,28,29,30,31,32,33,34,35,36,37,38,39,40,41,42,43,44,45,46,47,48,49,50,51,52,53,54,55,56,57,58]	[0,1,2,3,4,5,6,7,8,9,10,11,12,13,14,15,16,17,18,19,20,21,22,23]	[6:43)	80
	HighWood_HW	R32USACAN	[31,2]	['reb','nrb']	False	False	False	True	False	False	False	False	False	False	False	True	False	True	DEBUG	True	True	False	[0,2,3]	[22,23,24,25,26,27,28,29,30,31,32,33,34,35,36,37,38,39,40,41,42,43,44,45,46,47,48,49,50,51,52,53,54,55,56,57,58]	[0,1,2,3,4,5,6,7,8,9,10,11,12,13,14,15,16,17,18,19,20,21,22,23]	[6:43)	80
	LIGHT	R32USACAN	[31,2]	['reb','nrb']	False	False	False	False	True	False	False	False	False	False	False	True	False	True	DEBUG	True	True	False	[0,2,3]	[22,23,24,25,26,27,28,29,30,31,32,33,34,35,36,37,38,39,40,41,42,43,44,45,46,47,48,49,50,51,52,53,54,55,56,57,58]	[0,1,2,3,4,5,6,7,8,9,10,11,12,13,14,15,16,17,18,19,20,21,22,23]	[6:43)	80
	SLOW	R32USACAN	[31,2]	['reb','nrb']	True	True	False	False	False	False	True	False	False	False	False	True	False	True	DEBUG	True	True	False	[0,2,3]	[22,23,24,25,26,27,28,29,30,31,32,33,34,35,36,37,38,39,40,41,42,43,44,45,46,47,48,49,50,51,52,53,54,55,56,57,58]	[0,1,2,3,4,5,6,7,8,9,10,11,12,13,14,15,16,17,18,19,20,21,22,23]	[6:43)	80
	SLOW_CLOSE	R32USACAN	[31,2]	['reb','nrb']	True	True	True	False	False	True	True	False	False	False	False	True	False	True	DEBUG	True	True	False	[0,2,3]	[22,23,24,25,26,27,28,29,30,31,32,33,34,35,36,37,38,39,40,41,42,43,44,45,46,47,48,49,50,51,52,53,54,55,56,57,58]	[0,1,2,3,4,5,6,7,8,9,10,11,12,13,14,15,16,17,18,19,20,21,22,23]	[6:43)	80
	SLOW_CLOSE_LIGHT	R32USACAN	[31,2]	['reb','nrb']	True	True	True	False	True	True	True	False	False	False	False	True	False	True	DEBUG	True	True	False	[0,2,3]	[22,23,24,25,26,27,28,29,30,31,32,33,34,35,36,37,38,39,40,41,42,43,44,45,46,47,48,49,50,51,52,53,54,55,56,57,58]	[0,1,2,3,4,5,6,7,8,9,10,11,12,13,14,15,16,17,18,19,20,21,22,23]	[6:43)	80
	SLOW_CLOSE_LIGHT_HW	R32USACAN	[31,2]	['reb','nrb']	True	True	True	True	True	True	True	False	False	False	False	True	False	True	DEBUG	True	True	False	[0,2,3]	[22,23,24,25,26,27,28,29,30,31,32,33,34,35,36,37,38,39,40,41,42,43,44,45,46,47,48,49,50,51,52,53,54,55,56,57,58]	[0,1,2,3,4,5,6,7,8,9,10,11,12,13,14,15,16,17,18,19,20,21,22,23]	[6:43)	80
	BASE	EU_UK	[9,32,33,34,35,36,37,38,39]	['reb','nrb']	False	False	False	False	False	False	False	False	False	False	False	True	False	True	DEBUG	True	True	False	[0,2,3]	[22,23,24,25,26,27,28,29,30,31,32,33,34,35,36,37,38,39,40,41,42,43,44,45,46,47,48,49,50,51,52,53,54,55,56,57,58]	[0,1,2,3,4,5,6,7,8,9,10,11,12,13,14,15,16,17,18,19,20,21,22,23]	[6:43)	80
	HighWood_HW	EU_UK	[9,32,33,34,35,36,37,38,39]	['reb','nrb']	False	False	False	True	False	False	False	False	False	False	False	True	False	True	DEBUG	True	True	False	[0,2,3]	[22,23,24,25,26,27,28,29,30,31,32,33,34,35,36,37,38,39,40,41,42,43,44,45,46,47,48,49,50,51,52,53,54,55,56,57,58]	[0,1,2,3,4,5,6,7,8,9,10,11,12,13,14,15,16,17,18,19,20,21,22,23]	[6:43)	80
	LIGHT	EU_UK	[9,32,33,34,35,36,37,38,39]	['reb','nrb']	False	False	False	False	True	False	False	False	False	False	False	True	False	True	DEBUG	True	True	False	[0,2,3]	[22,23,24,25,26,27,28,29,30,31,32,33,34,35,36,37,38,39,40,41,42,43,44,45,46,47,48,49,50,51,52,53,54,55,56,57,58]	[0,1,2,3,4,5,6,7,8,9,10,11,12,13,14,15,16,17,18,19,20,21,22,23]	[6:43)	80
	SLOW	EU_UK	[9,32,33,34,35,36,37,38,39]	['reb','nrb']	True	True	False	False	False	False	True	False	False	False	False	True	False	True	DEBUG	True	True	False	[0,2,3]	[22,23,24,25,26,27,28,29,30,31,32,33,34,35,36,37,38,39,40,41,42,43,44,45,46,47,48,49,50,51,52,53,54,55,56,57,58]	[0,1,2,3,4,5,6,7,8,9,10,11,12,13,14,15,16,17,18,19,20,21,22,23]	[6:43)	80
	SLOW_CLOSE	EU_UK	[9,32,33,34,35,36,37,38,39]	['reb','nrb']	True	True	True	False	False	True	True	False	False	False	False	True	False	True	DEBUG	True	True	False	[0,2,3]	[22,23,24,25,26,27,28,29,30,31,32,33,34,35,36,37,38,39,40,41,42,43,44,45,46,47,48,49,50,51,52,53,54,55,56,57,58]	[0,1,2,3,4,5,6,7,8,9,10,11,12,13,14,15,16,17,18,19,20,21,22,23]	[6:43)	80
	SLOW_CLOSE_LIGHT	EU_UK	[9,32,33,34,35,36,37,38,39]	['reb','nrb']	True	True	True	False	True	True	True	False	False	False	False	True	False	True	DEBUG	True	True	False	[0,2,3]	[22,23,24,25,26,27,28,29,30,31,32,33,34,35,36,37,38,39,40,41,42,43,44,45,46,47,48,49,50,51,52,53,54,55,56,57,58]	[0,1,2,3,4,5,6,7,8,9,10,11,12,13,14,15,16,17,18,19,20,21,22,23]	[6:43)	80
	SLOW_CLOSE_LIGHT_HW	EU_UK	[9,32,33,34,35,36,37,38,39]	['reb','nrb']	True	True	True	True	True	True	True	False	False	False	False	True	False	True	DEBUG	True	True	False	[0,2,3]	[22,23,24,25,26,27,28,29,30,31,32,33,34,35,36,37,38,39,40,41,42,43,44,45,46,47,48,49,50,51,52,53,54,55,56,57,58]	[0,1,2,3,4,5,6,7,8,9,10,11,12,13,14,15,16,17,18,19,20,21,22,23]	[6:43)	80

## Sheet: RECC_Config_Master
[Model config table for single scenario, from RECC_Config.xlsx]
	General Info
		Descriptor	Value
		Name of model setting	RECC_2_5_Buildings_Global
		Description	Evaluate ten RE strategies for buildings in different world regions
		Name of model script used	ODYM_RECC_Main
		RegionalScope	EU_UK
	Software version selection
		Descriptor	Value (Commit)
		Version of master classification	RECC_Classifications_Master_V2.0
		Version number of ODYM Classes	1.0
		Version number of ODYM Functions	1.0
	Index Table		(Time, element, and unity aspects must always be defined)					*) Selector: specify string to select index values, choose one of four options: 'All' or list of indices to select: '[0,1,10,15,28]', or 'All except [3,4,5,6,7]', or semi-open interval '[260:401)'
		Aspect	Description	Dimension	Classification	Selector*	IndexLetter (unique!)	Index letter crib
		Time	Model time	Time	Time	[315:361)	t	time
		Cohort	age-cohorts	Time	Time	[200:361)	c	cohort
		Element	chemical elements	Element	Chemical_Elements	[0,6,13,24,26,29,30,101]	e	element
		Unity	trivial classification, 1 entry only	Unity	Unity	all	u	unity
		Region_Focus	Focus regions of the model run	Region	SSP_Regions_32	[9,32,33,34,35,36,37,38,39]	r	region		[2,13,31,32,33,34,35,36,37,38,39,9,4,12,40,41,42,43,44,45]
		Region32	region of process or stock, region of origin (flow)	Region	SSP_Regions_32	all	d	default region
		Region11	region of process or stock, region of origin (flow)	Region	SSP_Regions_11	all	l	eLeven regions
		Region5	region of process or stock, region of origin (flow)	Region	SSP_Regions_5	all	f	five regions
		Region1	region of process or stock, region of origin (flow)	Region	SSP_Regions_1	all	o	wOrld
		MaterialProductionProcess	Engineering material production processes	Process	Material_Production_i2	[21,22,23,24,25,26,27,29,30,31,32,33,34,35,37,38,39,40,41,42,43,44,45]	P	material Production sector
		Engineering materials	Engineering materials considered	Material	Engineering_Materials_m2	[0,1,2,3,4,5,6,8,10,11,12,13,14,16,17,18]	m	engineering Materials
		ManufacturingProcess	Manufacturing processes	Process	Manufacturing_i3	[22,23,24,25,26,27,28,29,30,31,32,33,34,35,36,37,38,39,40,41,42,43,44,45,46,47,48,49,50,51,52,53,54,55,56,57,58]	F	Fabrication sector
		Sectors	Aggregated product groups (sectors) such as buildings, vehicles, …	Good_Product	Sectors	[0,2,3]	G	Product Groups
		Good	List of ALL goods and products considered	Good_Product	Products_m3	[22,23,24,25,26,27,28,29,30,31,32,33,34,35,36,37,38,39,40,41,42,43,44,45,46,47,48,49,50,51,52,53,54,55,56,57,58]	g	good
		Cars	List of car types considered	Good_Product	Sectors_cars	all	p	passenger vehicles
		OtherVehicles	List of other vehicles considered	Good_Product	Sectors_othervehicles	all	v	other Vehicles
		ResidentialBuildings	List of residential building types considered	Good_Product	Sectors_resbuildings	[0,1,2,3,4,5,6,7,8,9,10,11,12]	B	residential Buildings
		NonresidentialBuildings	List of nonresidential building types considered, either detailed regional (24) or aggregated global (4)	Good_Product	Sectors_nonresbuildings	[0,1,2,3,4,5,6,7,8,9,10,11,12,13,14,15,16,17,18,19,20,21,22,23]	N	Nonresidential buildings
		Infrastructure	List of infrastructure considered	Good_Product	Sectors_infrastructure	all	i	infrastruture
		Industry	List of industry considered	Good_Product	Sectors_industry	all	I	Industry
		Appliances	List of appliances considered	Good_Product	Sectors_appliances	all	a	Appliances
		WasteManagementIndustries	Waste management industries	Process	Waste_Mgt_Industries_i5	[18:28)	W	Waste mgt. Sector
		Waste_Scrap	waste and scrap types considered	Material	Waste_Scrap_m5	[0,1,5,7,8,11,14,20,26,30]	w	waste/scrap
		Energy	Primay and Final Energy carriers (for energy input to processes in the system)	Energy carriers	Energy_Carriers_m6	[0,2,6,8,9,10,11,13]	n	Nergy (energy)
		Scenario	Scenerios considered (e.g., SSP)	Scenario	SSP_Scenarios	[0,1,2]	S	Scenario
		Extensions	Costs, emissions factors, social impacts	Extensions	Process_Extensions	[0,1,2]	X	Xtension
		Scenario_RCP	RCP scenarios	Scenario	RCP_Scenarios	[0,1]	R	RCP scenarios
		SSP_Population_model	Population model used for SSP scenarios	Scenario	SSP_Population_Models	[0]	M	SSP population Model
		ServiceType	Different uses of building energy: heating, cooling, …	Extensions	ServiceTypes	[0,1,2,4,5]	V	SerVice types
		Archetype	Product archetypes	Good_Product	Product_Archetypes	all	A	Archetypes
		Custom	Custom aspect, for calibration parameter	Unity	Custom	[0,1,2,3]	C	Custom
		Car_segments	Segments of passenger vehicles	Good_Product	Segments_cars	all	s	segments
		Regions32goods	List of goods with regional aggregation level 32	Good_Product	Regions_32_goods	[6:43)	T	Thirty two region goods
		Regions11goods	List of goods with regional aggregation level 11	Good_Product	Regions_11_goods	all	L	eLeven regions goods
		Regions1goods	List of goods with regional aggregation level 1	Good_Product	Regions_1_goods	all	O	wOrld region goods
		Environmental pressure	Pressure indicator dimensions such as GWP etc., all calculated as time series	Extensions	Env_midpoints	[1,3,4,5,6,7,8,9,10,23]	x	xtension
		Cumulative env. pressure	Cumulative pressure indicator dimensions such as GWP, dynGWP, cumulative material use, etc.	Extensions	Env_midpoints	[17,18,19,20,21,22]	U	cUmulative pressure indicators
		Final energy	Final Energy carriers use (for final energy for processes in the system)	Energy carriers	Energy_Carriers_m6	[0,2,6,8,9,10,11,13]	Y	EnergY
	Process Group List
		Process Group Number	Process group name	Process type	Comment
		0	Environment	environment
		1	Mining and extraction	industry/transformation/storage
		2	Ore markets	market/distribution
		3	primary material production	industry/transformation/storage
		4	market for primary materials	market/distribution
		5	fabrication and manufacturing industries	industry/transformation/storage
		6	market for consumer goods, buildings, vehicles, and other final products	market/distribution
		7	use phase	industry/transformation/storage
		8	EoL products distribution	market/distribution
		9	waste management and remelting industries	industry/transformation/storage
		10	waste and scrap markets	market/distribution
		11	Obsolete stocks	industry/transformation/storage
		12	secondary material markets	market/distribution
		13	landfills	industry/transformation/storage
		14	final disposal distribution	market/distribution
		15	energy and servie supply	industry/transformation/storage
		16	energy markets	market/distribution
		17	remanufacturing_reuse	industry/transformation/storage
	Model Parameters
No.	Process	Parameter_Name	Description	Version	Index structure	Aspect order match	Layer selection	current UUID	Group	Unit	Location	Region proxy instruction (only active if RegionProxyChoice flag is True)	Data processing method	Update-overwrite (if set to "True" (without quotation marks; case sensitive), data will be read from specified parameter file and not from .dat file (if exists))
0	use phase	1_F_Function_Future	service flows provided by in-use stocks	V1.4	GrtS	[0,1,2,3]	[0]	1bdc42c7-6ad5-4725-80d8-b071f34c0dc5	SSP/RCP	inhabitant*m2*yr/yr and passenger-km/yr	default	none	['interpolate_t_2015_2060_spline']	False
1	use phase	1_F_RECC_FinalProducts_appliances	future in-use stock scenarios	V1.0	ocSRa	[0,1,2,3,4]	[0]	5cdad46f-6d1f-4f5b-a4ba-d1475c4c8a2b	SSP/RCP	items/yr	default	none	['none']	False
2	use phase	1_F_RECC_FinalProducts_industry	future and past inflow in use	V1.0	lSRIc	[0,1,2,3,4]	[0]	9c7ed34d-6b43-4f77-bbb8-29a392f080bd	SSP/RCP	GW/yr	default	none	['none']	False
3	external	2_P_RECC_Population_SSP_32R	exogenous population scenarios, SSP	V2.3	MtrS	[0,1,2,3]	[0]	53d796cb-b2ee-4397-9288-65ede6313189	SSP	Million	default	none	['replicate_S_LED_with_SSP2']	False
4	use phase	2_S_RECC_FinalProducts_2015_passvehicles	in-use stock by age-cohort	V1.4	tcpr	[0,1,2,3]	[0]	6b0921b2-37a1-4ef8-8032-de6d0453d515	Hist/fixed	vehicles: million units. buildings: billion m2	default	none	['none']	False
5	use phase	2_S_RECC_FinalProducts_2015_resbuildings	in-use stock by age-cohort	V1.4	tcBr	[0,1,2,3]	[0]	0dec349f-c6f5-4ea6-92c6-375a0ca2059b	Hist/fixed	vehicles: million units. buildings: billion m2	default	none	['none']	False
6	use phase	2_S_RECC_FinalProducts_2015_nonresbuildings	in-use stock by age-cohort	V2.2	tcNr	[0,1,3,2]	[0]	4f1b8074-bedc-497b-aa7e-8fc4a2d248e4	Hist/fixed	vehicles: million units. buildings: billion m2	default	none	['none']	False
7	use phase	2_S_RECC_FinalProducts_nonresbuildings_g	future and past in-use stock scenarios for nonres. Buildings, global resolution	V1.0	Nc	[0,1]	[0]	7df9be02-bde9-4468-b313-24a4128160bb	SSP/RCP	m2/yr	default	none	['none']	False
8	use phase	2_S_RECC_FinalProducts_Future_resbuildings	future in-use stock scenarios for res. Buildings	V2.7	StGr	[3,2,0,1]	[0]	a269b74d-ff78-402e-acab-f5b2111724c0	SSP	vehicles: cars per person, buildings: m2 per person	default	none	['interpolate_t_2015_2060_spline']	False
9	use phase	2_S_RECC_FinalProducts_Future_resbuildings_MIUPotential	future in-use stock scenarios for res. Buildings, including more intense use	V1.0	GoS	[0,1,2]	[0]	4b92cd37-c842-4843-a3aa-b3f214c6523d	SSP	%	default	none	['none']	False
10	use phase	2_S_RECC_FinalProducts_Future_NonResBuildings	future in-use stock scenarios for nonres. Buildings	V2.4	GrtS	[0,1,2,3]	[0]	ed08bb57-e952-495e-bb81-6232712531b3	SSP	vehicles: cars per person, buildings: m2 per person	default	none	['interpolate_t_2015_2050_spline','copy_t_2050_to_[2051:2060]']	False
11	use phase	2_S_RECC_FinalProducts_Future_nonresbuildings_MIUPotential	future in-use stock scenarios for nonres. Buildings, including more intense use	V1.0	GoS	[0,1,2]	[0]	89d94e22-0cc3-46ef-8c29-aad9255caca8	SSP	%	default	none	['none']	False
12	use phase	3_EI_Products_UsePhase_passvehicles	energy intensity of passenger vehicles in use phase	V1.3	cpVnrS	[0,1,2,3,4,5]	[0]	7f288e6b-d9fc-48df-9c8b-3f02bbaf28b5	SSP	Vehicles: MJ/km. Buildings: MJ/m2/yr	default	none	['replicate_S_LED_with_SSP2']	False
13	use phase	3_EI_Products_UsePhase_resbuildings	energy intensity of residential buildings in use phase	V1.4	cBVnrS	[0,1,2,3,4,5]	[0]	0aa4fbd8-c240-4f44-a85a-2842be1f8cba	SSP	Vehicles: MJ/km. Buildings: MJ/m2/yr	default	none	['replicate_S_LED_with_SSP2']	False
14	use phase	3_EI_Products_UsePhase_nonresbuildings	energy intensity of nonresidential buildings in use phase	V2.1	cNVnrS	[1,4,5,0,3,2]	[0]	ad2d8809-ef43-40bd-a187-f21efe742b99	SSP	Vehicles: MJ/km. Buildings: MJ/m2/yr	default	none	['replicate_S_LED_with_SSP2']	False
15	use phase	3_EI_VehicleArchetypes	Energy intensity of vehicle archetypes	V4.0	An	[0,1]	[0]	024d02de-4b16-4073-8fad-187f21ea1a17	SSP/RCP	MJ/km, MJ/m2/yr	default	none	['none']	False
16	use phase	3_EI_BuildingArchetypes	Energy intensity of building archetypes	V2.0	ArVn	[0,1,3,2]	[0]	2541d511-b02e-441c-b447-977ef253c787	SSP/RCP	MJ/km, MJ/m2/yr	default	none	['none']	False
17	use phase	3_EI_NonResBuildingArchetypes	Energy intensity of nonres building archetypes	V2.0	ArVn	[0,1,3,2]	[0]	f2e697b4-2ff9-4868-85d0-3bc5aa4d0ea0	SSP/RCP	MJ/km, MJ/m2/yr	default	none	['none']	False
18	energy supply	3_EI_HeatingValueWoodPerCarbon	Average heat gained per mass of wood, expressed in lower heating value per kg of Carbon in wood.	V1.0	en	[0,1]	[0]	f70ef81a-67a2-403a-aac8-1bdcc3f8f6ef	Hist/fixed	MJ/kg	default	none	['none']	False
19	energy supply	3_EI_SpecificEnergy_EnergyCarriers	kg/MJ of energy carriers	V1.0	n	[0]	[0]	757d5827-b07c-4106-80c2-ca07eab2c6d8	Hist/fixed	kg/MJ	default	none	['none']	False
20	use phase	3_IO_Vehicles_UsePhase	intensity of operation of vehicles in use phase, by model year	V2.5	VrtS	[0,1,2,3]	[0]	4207513e-8a12-4ce4-af8c-343976d36c2b	SSP	vehicles: km/yr	default	none	['interpolate_t_2015_2040_spline','copy_t_2040_to_[2041:2060]']	False
21	use phase	3_IO_Buildings_UsePhase_Historic	intensity of operation of buildings in use phase, by age-cohort	V1.4	cBVrS	[0,1,2,3,4]	[0]	60dbe296-0d9b-46e8-86c6-9b17f052b7aa	Hist/fixed	buildings: share of area that is relevant for heating, cooling, and DHW generation	default	none	['replicate_S_LED_with_SSP2']	False
22	use phase	3_IO_Buildings_UsePhase_Future_Heating	intensity of operation of buildings in use phase, by year, heating and DHW. Socioeconomic influences only.	V1.0	GrtS	[0,1,2,3]	[0]	5ae9f6a5-b19e-4b63-a1be-419d853e8d2c	SSP	1	default	none	['none']	False
23	use phase	3_IO_Buildings_UsePhase_Future_Cooling	intensity of operation of buildings in use phase, by year, cooling. Socioeconomic influences only.	V1.0	GrtS	[0,1,2,3]	[0]	4bc052f2-5972-4c88-a84d-9bf4c40cc3b6	SSP	1	default	none	['none']	False
24	use phase	3_IO_NonResBuildings_UsePhase	intensity of operation of nonres. buildings in use phase, by age-cohort	V1.2	cNVrS	[0,3,4,2,1]	[0]	95387fbc-bc6f-4780-9bcf-0312a9a24a06	Hist/fixed	buildings: share of area that is relevant for heating, cooling, and DHW generation	default	none	['none']	False
25	use phase	3_LT_RECC_ProductLifetime_passvehicles	lifetime of passenger vehicles in use phase	V3.1	pr	[0,1]	[0]	19f56f03-9f39-4b3e-a0ca-1bb8a4944ddd	Hist/fixed	yr	default	none	['none']	False
26	use phase	3_LT_RECC_ProductLifetime_resbuildings	lifetime of residential buildings in use phase	V4.5	Brc	[0,1,2]	[0]	69ebd2c3-a474-48ae-bcef-ca73ca26f2e8	Hist/fixed	yr	default	none	['none']	False
27	use phase	3_LT_RECC_ProductLifetime_NonResbuildings	lifetime of nonresidential buildings in use phase	V1.3	Nrc	[0,1,2]	[0]	341dc456-835d-4e4a-9af0-233c7ee4d94e	Hist/fixed	yr	default	none	['none']	False
28	use phase	3_LT_RECC_ProductLifetime_appliances	lifetime of appliances in use phase	V1.0	a	[0]	[0]	e029c4c8-2312-4a18-ab1b-3c5d7e50893b	Hist/fixed	yr	default	none	['none']	False
29	use phase	3_LT_RECC_ProductLifetime_industry	lifetime of industry products in use phase	V1.0	I	[0]	[0]	3527921f-9c7c-4ef8-ae43-aca22d05e7d0	Hist/fixed	yr	default	none	['none']	False
30	use phase	3_LT_RECC_ProductLifetime_nonresbuildings_g	lifetime of non residential buildings in use phase	V1.0	Noc	[0,1,2]	[0]	673ff4a0-04ba-11ea-8d71-362b9e155667	Hist/fixed	yr	default	none	['none']	False
31	use phase	3_LT_Wood_Cascade	Lifetimes of cascaded structural timber in second useful application	V1.0	ou	[0,1]	[0]	9bc74a53-ffc6-4680-93d2-855dbee8ab1b	Hist/fixed	yr	default	none	['none']	False
32	mining & forestry	3_LT_ForestRotationPeriod_FuelWood	Average Forest rotation period for fuel wood	V1.0	n	[0]	[0]	e8245f27-ddb4-40ba-a9bc-33472f814c5c	Assumption, fixed	yr	default	none	['none']	False
33	mining & forestry	3_LT_ForestRotationPeriod_Timber	Average Forest rotation period for timber	V1.0	m	[0]	[0]	d85e959d-1673-4314-98c3-e11a2fd6dac3	Assumption, fixed	yr	default	none	['none']	False
34	use phase	3_MC_RECC_Vehicles	material composition scenarios of vehicles in the use phase	V1.1	cmpr	[0,1,2,3]	[0]	adaab236-f653-4533-ae38-5a958c18e2ea	Hist/fixed	kg/unit	default	none	['interpolate_c_1980_2060_linear']	False
35	use phase	3_MC_RECC_Buildings	material composition scenarios of buildings in the use phase	V1.3	cmBr	[0,1,2,3]	[0]	60523890-7d75-4884-81bb-d85cb49fe666	Hist/fixed	kg/m2	default	none	['interpolate_c_1900_2060_linear']	False
36	use phase	3_MC_RECC_NonResBuildings	material composition scenarios of nonres buildings in the use phase	V2.0	cmNr	[0,1,2,3]	[0]	54b1bf3a-5f20-4d1d-9f9e-b1dcf69b9c83	Hist/fixed	kg/m2	default	none	['interpolate_c_1900_2060_linear']	False
37	use phase	3_MC_RECC_Nonresbuildings_g	material composition scenarios of nonresidential buildings in the use phase	V1.0	mN	[0,1]	[0]	d54e0d7a-c233-48c7-9f66-0619b5be6170	Hist/fixed	kg/m2	default	none	['none']	False
38	use phase	3_MC_RECC_industry	material composition of electricity generation technologies in the use phase	V1.1	Im	[0,1]	[0]	9af3a77a-b750-4f1c-b7a3-1caa8bef1e59	Hist/fixed	kt/GW	default	none	['none']	False
39	use phase	3_MC_RECC_appliances	material composition of appliances in the use phase	V1.1	oam	[0,1,2]	[0]	2e694fee-c313-47cf-ade6-4436067767f8	Hist/fixed	g/item	default	none	['none']	False
40	use phase	3_MC_RECC_Buildings_Renovation_Relative	materian demand of refurbishment of buildings, as share of existing material composition	V1.0	cmBr	[0,1,2,3]	[0]	05d787d3-b3dc-4b1e-a3ef-748d12c72bc0	Hist/fixed	1	default	none	['interpolate_c_1900_2060_linear']	False
41	use phase	3_MC_RECC_Buildings_Renovation_Absolute	materian demand of refurbishment of buildings, as absolute addition to existing materials	V1.0	cmBr	[0,1,2,3]	[0]	14bb7af7-659a-4c5d-9e7f-ef338be2dcce	Hist/fixed	kg/m2	default	none	['interpolate_c_1900_2060_linear']	False
42	use phase	3_MC_RECC_NonResBuildings_Renovation_Absolute	materian demand of refurbishment of nonres buildings, as absolute addition to existing materials	V1.0	cmNr	[0,1,2,3]	[0]	2260e714-dd37-4483-9895-2a46c8e42c7e	Hist/fixed	kg/m2	default	none	['interpolate_c_1900_2060_linear']	False
43	use phase	3_MC_Elements_Materials_ExistingStock	element composition of materials in existing stock	V2.3	me	[0,1]	[0]	e18cd3f8-3da8-4f28-a04a-343a57cc312d	Hist/fixed	1 (kg/kg)	default	none	['none']	False
44	primary production	3_MC_Elements_Materials_Primary	element composition of materials, primary production	V2.3	me	[0,1]	[0]	587bc25c-1ce1-4c40-aa72-84a125d5cdab	Hist/fixed	1 (kg/kg)	default	none	['none']	False
45	use phase	3_MC_VehicleArchetypes	Material composition of vehicle archetypes	V2.0	Am	[0,1]	[0]	78d2ce45-41ed-4ff6-a8f8-64c5ea5f53c7	SSP/RCP	kg/unit, kg/m2	default	none	['none']	False
46	use phase	3_MC_BuildingArchetypes	Material composition of building archetypes	V2.1_LowWood	Arm	[0,1,2]	[0]	f592af09-352b-4409-90a0-989c0c34c293	SSP/RCP	kg/unit, kg/m2	default	none	['none']	False
47	use phase	3_MC_NonResBuildingArchetypes	Material composition of nonres building archetypes	V2.1_LowWood	Arm	[0,1,2]	[0]	aaf28371-3b60-4737-9311-b8ca6d7e15db	SSP/RCP	kg/unit, kg/m2	default	none	['none']	False
48	waste mgt. and remelting	3_MC_CO2FromWoodCombustion	Average CO2 emitted from burning/Combusting 1 kg of dry (ca. 20%) timber at end of life.	V1.0	Xm	[0,1]	[0]	cbf548fb-6278-4a9a-860e-812fabcbae8a	Hist/fixed	1	default	none	['none']	False
49	manufacturing	3_MC_CementContentConcrete	Average Cement content of concrete	V1.0	mm	[0,1]	[0]	30216903-82d4-4887-b0f0-f8f0483ac496	Hist/fixed	1	default	none	['none']	False
50	external	3_SHA_RECC_REStrategyScaleUp	Industry RE strategy scaleup factors	V3.4	RotS	[0,1,2,3]	[0]	9fd095b0-cca1-42f0-99cf-13a7b02f6050	SSP/RCP	1	default	none	['none']	False
51	external	3_SHA_BuildingRenovationScaleUp	Building renovation scaleup factors	V1.0	RotS	[0,1,2,3]	[0]	2fafa398-17fa-4e6e-845e-f8255cd7a838	SSP/RCP	1	default	none	['none']	False
52	external	3_SHA_NonResBuildingRenovationScaleUp	NonRes Building renovation scaleup factors	V1.0	RotS	[0,1,2,3]	[0]	849102e7-a61f-4c24-85ec-e1f09e86ccf7	SSP/RCP	1	default	none	['none']	False
53	use phase	3_SHA_TypeSplit_Vehicles	Split product groups into different types, at point of final consumption	V3.0	GrRpt	[0,1,2,3,4]	[0]	43f5ec94-a7e8-47bc-876d-bf2a20e0bc9b	SSP/RCP	%	default	none	['none']	False
54	use phase	3_SHA_TypeSplit_Buildings	Split product groups into different types, at point of final consumption	V2.0	BrtRS	[0,1,2,3,4]	[0]	9fd095b0-cca1-42f0-99cf-13a7b02f6050	SSP/RCP	%	default	none	['interpolate_t_2015_2050_spline','copy_t_2050_to_[2051:2060]']	False
55	use phase	3_SHA_TypeSplit_NonResBuildings	Split product groups into different types, at point of final consumption	V3.0	NrtRS	[0,1,2,3,4]	[0]	1e390f0f-93ec-46e8-9b12-632846beb95a	SSP/RCP	%	default	none	['interpolate_t_2015_2050_spline','copy_t_2050_to_[2051:2060]']	False
56	use phase	3_SHA_EnergyCarrierSplit_Vehicles	Split total energy consumption into different energy carriers, vehicles	V1.1	cpoVnS	[0,1,2,3,4,5]	[0]	5b25642b-f113-4453-a979-8dda09e2d5f7	Hist/fixed	%	default	none	['none']	False
57	use phase	3_SHA_EnergyCarrierSplit_Buildings	Split total energy consumption into different energy carriers, residential buildings	V3.1	VRrnt	[0,1,2,3,4]	[0]	1dc05932-3681-4dab-afdd-b0de4b125860	SSP/RCP	%	default	none	['interpolate_t_2015_2050_spline','copy_t_2050_to_[2051:2060]']	False
58	use phase	3_SHA_EnergyCarrierSplit_NonResBuildings	Split total energy consumption into different energy carriers, nonresidential buildings	V2.1	VRrnt	[0,1,2,3,4]	[0]	298ad1c0-cb7b-4605-a874-ddd823a37291	SSP/RCP	%	default	none	['interpolate_t_2015_2050_spline','copy_t_2050_to_[2051:2060]']	False
59	use phase	3_SHA_DownSizing_Vehicles	The values reflect the share of passenger cars versus light trucks in the new registration of cars.	V2.4	srtS	[0,1,2,3]	[0]	1701ca40-b334-4bde-8b49-28435e083aea	SSP/RCP	1	default	none	['interpolate_t_2015_2040_spline', 'copy_t_2040_to_[2041:2060]']	False
60	use phase	3_SHA_LightWeighting_Vehicles	Market share of lightweight vehicle archetypes in total new registration of cars.	V1.4	prtS	[0,1,2,3]	[0]	368b43c1-5638-44d6-90a4-1a238efee2dd	SSP/RCP	%	default	none	['interpolate_t_2015_2060_spline']	False
61	use phase	3_SHA_DownSizing_Buildings	The values reflect the share of downsized buildings in total new construction.	V1.5	urtSR	[0,1,2,3,4]	[0]	27a7e17e-4e52-466b-8c6c-7f3f0b1e3110	SSP/RCP	%	default	none	['interpolate_t_2015_2050_spline','copy_t_2050_to_[2051:2060]']	False
62	use phase	3_SHA_LightWeighting_Buildings	Market share of lightweight buildings in total new construction.	V2.4	GrtSR	[0,1,2,3,4]	[0]	bfe63ce2-7ee9-4dbd-9c12-0fa988392d1c	SSP/RCP	%	default	none	['interpolate_t_2015_2050_spline','copy_t_2050_to_[2051:2060]']	False
63	use phase	3_SHA_DownSizing_NonResBuildings	The values reflect the share of downsized nonres buildings in total new construction.	V1.2	urtSR	[0,1,2,3,4]	[0]	5293013e-4edd-4229-bbf0-6473995666d7	SSP/RCP	%	default	none	['interpolate_t_2015_2050_spline','copy_t_2050_to_[2051:2060]']	False
64	use phase	3_SHA_LightWeighting_NonResBuildings	Market share of lightweight nonres buildings in total new construction.	V1.2	GrtSR	[0,1,2,3,4]	[0]	606c465f-86bd-49d5-8685-00c3f6c2be1d	SSP/RCP	%	default	none	['interpolate_t_2015_2050_spline','copy_t_2050_to_[2051:2060]']	False
65	manufacturing	4_PY_TimberRoundWood	Share of timber use in total roundwood harvest, rest goes to short lived products (paper) or energy use	V1.1	rtS	[0,1,2]	[0]	d8a87d23-08de-4318-aa96-470ba1786ff1	SSP/RCP	1	default	none	['none']	False
66	manufacturing	3_SHA_CementContentReduction	Share of cement in concrete that can be reduced or replaced by other materials	V1.0	m	[0]	[0]	d5320c7c-4d99-4e58-b7fa-3065967822eb	Hist/fixed	1	default	none	['none']	False
67	use phase	3_SHA_MaxRenovationPotential_ResBuildings	Share of 2015 stock of resbuildings that can be renovated	V1.1	rcB	[0,1,2]	[0]	0501b038-5564-4bbb-88db-abd575411290	SSP/RCP	%	default	none	['none']	False
68	use phase	3_SHA_MaxRenovationPotential_NonResBuildings	Share of 2015 stock of nonresbuildings that can be renovated	V1.0	rcN	[0,1,2]	[0]	a27871d1-c2a3-43ae-8b0c-ddf537f3b605	SSP/RCP	%	default	none	['none']	False
69	use phase	3_SHA_EnergySavingsPot_Renovation_ResBuildings	Reduction in specific energy consumption of resbuildings, in %.	V1.1	rSB	[0,1,2]	[0]	9bd01c70-8f97-42cf-a03f-2d5cd78e5b8a	SSP/RCP	%	default	none	['none']	False
70	use phase	3_SHA_EnergySavingsPot_Renovation_NonResBuildings	Reduction in specific energy consumption of nonresbuildings, in %.	V1.1	rSN	[0,1,2]	[0]	9d80b74d-85bf-4193-aac7-fa2288111bf4	SSP/RCP	%	default	none	['none']	False
71	primary production	4_EI_ProcessEnergyIntensity	specific energy consumption of primary material production processes	V3.2	Pnto	[0,1,2,3]	[0]	352bac73-3207-4086-ab3d-10987df1732a	Hist/fixed	MJ/kg	default	none	['none']	False
72	energy supply	4_EI_HydrogenEnergyDemand	Energy carrier needed for final energy production/generation	V1.0	Ynt	[0,2,1]	[0]	cc902d1b-fd72-4504-838c-01037c3e9076	SSP/RCP	MJ/MJ	default	none	['none']	False
73	manufacturing	4_EI_ManufacturingEnergyIntensity	specific energy consumption of manufacturing processes	V2.2	Fnco	[0,1,2,3]	[0]	54a8e373-bcef-4967-9590-6049061c48c7	Hist/fixed	MJ/kg	default	none	['none']	False
74	waste mgt. and remelting	4_EI_WasteMgtEnergyIntensity	specific energy consumption of waste management (dismantling and sorting) processes	V1.1	wnco	[0,1,2,3]	[0]	a7b82038-e3a4-46b2-8453-6aa2a3ff3b76	Hist/fixed	MJ/kg	default	none	['none']	False
75	waste mgt. and remelting	4_EI_RemeltingEnergyIntensity	specific energy consumption of remelting processes	V2.1	mnco	[0,1,2,3]	[0]	3cd4e343-fe54-42b6-a47a-80a1bdf584fc	Hist/fixed	MJ/kg	default	none	['none']	False
76	waste mgt. and remelting	4_PE_ElectricityFromWoodCombustion	Average electricity generated from combusting 1 kg of dry (ca. 20%) timber at end of life.	V1.0	wWn	[0,1,2]	[0]	e104d102-a86d-494d-97d7-f70f6bb3c1d8	Hist/fixed	GJ/ton	default	none	['none']	False
77	energy supply	4_PE_Carbon_for_Electricity_Generation	Average carbon in biomass for electricity generation, by technology	V1.0	In	[0,1]	[0]	7c893245-8f7c-4c87-ad53-072bbcc41c25	Hist/fixed	ton/GJ	default	none	['none']	False
78	primary production	4_PE_ProcessExtensions_Materials	Env. extensions of primary production processes	V1.2	Pxot	[0,1,2,3]	[0]	5b85a26a-a1c3-4f68-a536-4fac459e4c5c	Hist/fixed	impact-eq/kg	default	none	['none']	False
79	primary production	4_PE_ProcessExtensions_Industry	Env. extensions of electricity generation	V1.2	Ixot	[0,1,2,3]	[0]	25cd30df-023e-4d26-a965-5fd5e6489447	Hist/fixed	impact-eq/kwh	default	none	['none']	False
80	primary production	4_PE_ProcessExtensions_EnergyCarriers	Env. extensions of energy carriers production	V1.3	nxot	[0,1,2,3]	[0]	8cef5c07-c43a-492f-8d2d-2286de80566f	Hist/fixed	impact-eq/kg	default	none	['none']	False
81	waste mgt. and remelting	4_PY_EoL_RecoveryRate	recovery rate of scrap from EoL processes	V2.6	gomwW	[0,1,2,3,4]	[0]	7e40a413-9beb-4463-8e0c-4652d728dd9c	Hist/fixed	%	default	none	['none']	False
82	manufacturing	4_PY_Manufacturing	manufacturing yield loss rate	V2.4	mwgFto	[0,1,2,3,4,5]	[0]	abd1fcb0-560d-4e73-9a1e-9d5d1f8db962	Hist/fixed	1	default	none	['none']	False
83	waste mgt. and remelting	4_PY_MaterialProductionRemelting	remelting yields	V2.5	wmeWto	[0,1,2,3,4,5]	[0]	e01f9bb9-a627-40cd-85df-6f191485faa6	Hist/fixed	1	default	none	['none']	False
84	waste mgt. and remelting	4_PY_WoodCascading	Share of roundwood and wood waste going into short-lived (furniture etc.) wood products.	V1.0	wmWr	[0,1,2,3]	[0]	2aa661f0-1738-48e9-a8e4-a2e5eba8ddaa	Hist/fixed	%	default	none	['none']	False
85	energy supply	4_SHA_ElectricityMix_World	World electricity mix	V1.0	oRIt	[0,1,2,3]	[0]	33650692-3d68-4ca7-a1d6-f6304bd36450	RCP	%	default	none	['none']	False
86	energy supply	4_SHA_ElectricityMix_World_Alu	Electricity mix for aluminium production	V1.0	oRIt	[0,1,2,3]	[0]	2fe2f67c-a81e-475b-9170-d8ca55c6cc4b	RCP	%	default	none	['none']	False
87	energy supply	4_SHA_ElectricityMix	Regions electricity mix	V1.0	rRIt	[0,1,2,3]	[0]	8cb71db7-d463-41d6-a51a-43bf8c2434de	RCP	%	default	none	['none']	False
88	primary production	4_SHA_MaterialsTechnologyShare	Share of material production processes	V1.0	otmRP	[0,1,2,3,4]	[0]	a2c0f145-e48c-43dd-9a3c-d3d574183177	RCP	%	default	none	['none']	False
89	primary production	4_SHA_MaterialsTechnologyShare_debugging	Share of material production processes	V1.0	otmRP	[0,1,2,3,4]	[0]	6b1981d2-cb1d-464a-9f9b-fbf7d68ed58b	RCP	%	default	none	['none']	False
90	use phase	4_TC_ResidentialEnergyEfficiency_Default	Transfer coefficient for describing energy efficiency of end use provision by fuel type, in terms of Final Energy / Useful Energy. Default value, constant over time.	V1.0	VRrnt	[0,1,2,3,4]	[0]	4ad67c05-8600-4d90-af13-2131725fd17c	Hist/fixed	1	default	none	['none']	False
91	use phase	4_TC_ResidentialEnergyEfficiency_Scenario_Heating	Transfer coefficient for describing energy efficiency of end use provision by fuel type, in terms of Final Energy / Useful Energy. Scenario values.	V1.0	VRrntS	[0,1,2,3,4,5]	[0]	e411f1f0-44a7-4465-9be1-eaa528dcb111	RCP	%	default	none	['none']	False
92	use phase	4_TC_ResidentialEnergyEfficiency_Scenario_Cooling	Transfer coefficient for describing energy efficiency of end use provision by fuel type, in terms of Final Energy / Useful Energy. Scenario values.	V1.0	VRrntS	[0,1,2,3,4,5]	[0]	57617867-7454-49d1-80f9-2449dfaf908a	RCP	%	default	none	['none']	False
93	use phase	4_TC_NonResEnergyEfficiency_Default	Transfer coefficient for describing energy efficiency of end use provision by fuel type, in terms of Final Energy / Useful Energy. Default value, constant over time.	V1.0	VRrnt	[0,1,2,3,4]	[0]	d98ae3f5-932c-497f-9cc2-321b59a8b8d9	Hist/fixed	1	default	none	['none']	False
94	use phase	4_TC_NonResEnergyEfficiency_Scenario_Heating	Transfer coefficient for describing energy efficiency of end use provision by fuel type, in terms of Final Energy / Useful Energy. Scenario values.	V1.0	VRrntS	[0,1,2,3,4,5]	[0]	f751e4f2-02e4-4c19-ba57-fa6f018dfdd5	RCP	%	default	none	['none']	False
95	use phase	4_TC_NonResEnergyEfficiency_Scenario_Cooling	Transfer coefficient for describing energy efficiency of end use provision by fuel type, in terms of Final Energy / Useful Energy. Scenario values.	V1.0	VRrntS	[0,1,2,3,4,5]	[0]	0f943b33-7643-48f8-8e16-953b481307d2	RCP	%	default	none	['none']	False
96	use phase	6_MIP_VehicleOccupancyRate	passenger vehicle occupancy rate	V1.5	GrtS	[0,1,2,3]	[0]	9919768d-1ac5-434a-8153-649353896b8f	Hist/fixed	1	default	none	['interpolate_t_2015_2040_spline', 'copy_t_2040_to_[2041:2060]']	False
97	use phase	6_MIP_CarSharing_Stock	ratio of per capita stock with vs. without carsharing	V1.0	Sr	[1,0]	[0]	cf28a5d6-8822-4c13-a056-4e9076eb28ed	SSP/RCP	1	default	none	['none']	False
98	use phase	6_MIP_RideSharing_Occupancy	ratio of vehicle occupancy rate with and without ride-sharing	V1.1	Sr	[1,0]	[0]	3586fa40-404b-4f4b-afbb-ce76c5cf5402	SSP/RCP	1	default	none	['none']	False
99	use phase	6_MIP_GWP_Bio	Global warming potential of biomass with storage and subsequent incineration, regrowth period: 60 years. Time horizon for integration: 100 years	V1.1	c	[0]	[0]	80facd9c-15c5-446c-bdbc-149251a4c74e	Hist/fixed	1	default	none	['interpolate_c_1900_2015_linear', 'copy_c_2015_[2016:2060]']	False
100	system	6_MIP_CharacterisationFactors	Characteristation factors to link emissions/pressures to environmental and social midpoint indicators.	V2.1	xX	[1,0]	[0]	43982053-2064-467c-ac8e-36dfe60b7d88	Hist/fixed	mics. Units	default	none	['none']	False
101	system	6_MIP_Cumulative_Pressure_Indicators	Cumulative pressure indicator dimensions such as GWP, dynGWP, cumulative material use, etc.	V1.0	xUt	[0,1,2]	[0]	4ae7913f-f082-47f6-87ed-8812604f49cb	Hist/fixed	1	default	none	['none']	False
102	waste mgt. and remelting	6_PR_EoL_RR_Improvement	RE strategy: Improvement of the end-of-life recovery rate	V2.4	gomwW	[0,1,2,3,4]	[0]	0d3ed9de-5960-4dc0-aa9c-5389429f3fc3	RES	percentage points	default	none	['none']	False
103	use phase	6_PR_LifeTimeExtension_passvehicles	RE strategy: useful product lifetime extension, passenger vehicles	V2.1	poS	[0,1,2]	[0]	68f07597-f503-4e63-9584-cedef954507f	RES	1	default	none	['none']	False
104	use phase	6_PR_LifeTimeExtension_resbuildings	RE strategy: useful product lifetime extension, res. Buildings	V2.3	BrS	[0,1,2]	[0]	8fed039d-fc31-4083-9352-32f446a52166	RES	1	default	none	['none']	False
105	use phase	6_PR_LifeTimeExtension_nonresbuildings	RE strategy: useful product lifetime extension, nonres. Buildings	V1.1	Nr	[0,1]	[0]	6bb4684b-ca95-4589-9059-995e49726b63	RES	1	default	none	['none']	False
106	use phase	6_PR_LifeTimeExtension_nonresbuildings_g	RE strategy: useful product lifetime extension, nonres. Buildings, global aggregate	V1.0	No	[0,1]	[0]	ced63047-1e51-4c01-a3db-04b2217a8ed1	RES	1	default	none	['none']	False
107	use phase	6_PR_LifeTimeExtension_appliances	RE strategy: useful product lifetime extension, appliances	V1.0	aoS	[0,1,2]	[0]	916ff437-cf29-4e15-8982-7067e197a761	RES	1	default	none	['none']	False
108	use phase	6_PR_LifeTimeExtension_industry	RE strategy: useful product lifetime extension, industry	V1.0	IlS	[0,1,2]	[0]	d20eeb34-598e-43d2-af84-16d81980c8e3	RES	1	default	none	['none']	False
109	manufacturing	6_PR_FabricationYieldImprovement	RE strategy: fabrication yield improvement	V2.1	mgoS	[0,1,2,3]	[0]	320ffb83-c4f0-4109-9b9f-c2dbdf0a034d	RES	1	default	none	['none']	False
110	manufacturing	6_PR_FabricationScrapDiversion	RE strategy: fabrication scrap diversion	V1.2	mwoS	[0,1,2,3]	[0]	cca4da73-560f-429a-942e-e20f440738d2	RES	1	default	none	['none']	False
111	waste mgt. and remelting	6_PR_ReUse_Bld	RE strategy: EoL product re-use res. buildings	V3.5	mBo	[0,1,2]	[0]	85123a2c-7714-488f-bd49-ee7748c62a83	RES	1	default	none	['none']	False
112	waste mgt. and remelting	6_PR_ReUse_Veh	RE strategy: EoL product re-use pass. vehicles	V1.3	mprtS	[0,1,2,3,4]	[0]	6d3db4f8-5ee1-4f1e-8b25-cd016df07d2f	RES	1	default	none	['interpolate_t_2015_2040_spline', 'copy_t_2040_to_[2041:2060]']	False
113	waste mgt. and remelting	6_PR_ReUse_nonresBld	RE strategy: EoL product re-use nonres. buildings	V1.4	mNo	[0,1,2]	[0]	0f595418-78cb-40ee-8788-e89808caa26b	RES	1	default	none	['none']	False
114	external	6_PR_DirectEmissions	Direct GHG emissions by fuel type	V1.2	Xn	[0,1]	[0]	ca655957-deea-41f9-b934-08970acfef78	Hist/fixed	kg of CO2-eq/MJ	default	none	['none']	False
115	use phase	6_PR_CarSharingShare	Share of total passenger-km provided by carsharing	V1.3	GotS	[0,1,2,3]	[0]	d597756e-db0f-4525-899e-b22a40b275e5	SSP/RCP	1	default	none	['interpolate_t_2015_2040_spline', 'copy_t_2040_to_[2041:2060]']	False
116	use phase	6_PR_RideSharingShare	Share of total passenger-km provided by ride-sharing	V2.1	GrtS	[0,1,2,3]	[0]	0008b9c5-5c9e-4293-ad59-e238557f8f71	SSP/RCP	1	default	none	['interpolate_t_2015_2040_spline', 'copy_t_2040_to_[2041:2060]']	False
117	waste mgt. and remelting	6_PR_WoodCascading_Improvement	Possible change in the share of roundwood and wood waste going into short-lived (furniture etc.) wood products.	V1.0	wmWr	[0,1,2,3]	[0]	762b17bb-3164-4c6b-b225-5223b7e3cae3	RES	percentage points	default	none	['none']	False
118	use phase	6_PR_Calibration	Calibration factors to match 2016 energy demand	V2.5	Cr	[0,1]	[0]	7fdbc089-61cd-446e-af2e-c92a0100ccfb	Hist/fixed	ratio	default	none	['none']	False
119	external	7_CT_EUCountries_RECCDefaultRegions	correspondence table for EU countries to RECC EU regions	V1.0	rd	[0,1]	[0]	a6248dca-dcb4-4d8b-bf9d-5f45dbb6b71b	Hist/fixed	Bool	Single_EU_Country_Datasets	none	['none']	False
120	use phase	8_FLAG_VehicleDownsizingDirection	Flag (Bool) that indicates the direction of vehicle downsizing (segment shift) in the parameter 3_SHA_DownSizing_Vehicles	V1.0	rS	[0,1]	[0]	6832c162-6b26-4ad8-8e9d-3bf47bf34c9f	SSP/RCP	Bool	default	none	['none']	False
	Model flow control
		Specify how model should run: which calculation blocks to perform, which solvers to use, etc.		Comment
		Logging_Verbosity	DEBUG	# Specify at which level of detail the comments, warnings, and error produced by the models are recorded.
		Include_REStrategy_FabYieldImprovement	True
		Include_REStrategy_FabScrapDiversion	True
		Include_REStrategy_EoL_RR_Improvement	True
		ScrapExport	True	Set true if excess scrap can be exported to other sectors.
		ScrapExportRecyclingCredit	False	True if an emissions credit for avoided primary production is to be given.
		IncludeRecycling	True	Set to False only if a scenario without any recycling is to be considered (as counterfactual scenario)
		Include_REStrategy_MaterialSubstitution	True
		Include_REStrategy_UsingLessMaterialByDesign	True
		Include_REStrategy_ReUse	True
		Include_REStrategy_LifeTimeExtension	True
	Buildings only:	Include_REStrategy_MoreIntenseUse	False
	Vehicles only:	Include_REStrategy_CarSharing	False
	Vehicles only:	Include_REStrategy_RideSharing	False
	Vehicles only:	Include_REStrategy_ModalSplit	False
	Select which sectors are included:	SectorSelect	['reb','nrb']
		Include_Renovation_reb	True	Renovation of residential buildings included
		Include_Renovation_nrb	True	Renovation of nonresidential buildings included
		No_EE_Improvements	False
		ForestryModel	CarbonNeutral	Alternatives: CarbonNeutral: Landscape forestry model with CO2 updake equals harvest; GrowthCurve: Tree-based approach with specific growth curve.
		Include_AluminiumElectricityMix	True	If True, aluminium production uses specific electricity mix
		RegionProxyChoice	True
		Population_Reference	2_P_RECC_Population_SSP_32R	Since different population datasets are used for different model versions, also several different within the same model (for proxy assignment), here, the reference population dataset for calculating the total stock etc. needs to be indicated.
		reserved	7_CT_EUCountries_RECCDefaultRegions
		reserved	none
	Model output control
		Control how model output is archived and which figures are created.
		PlotStocks	True
		PlotMaterialDemand	True
		PlotTotalGHGEmissions	True
		UseGivenPlotBoundaries	False
		Reserved1	False
		Reserved2	False
		Plot1Max	1500
		Plot2Max	800
		Plot3Max	80
		Plot4Max	80
		Plot5Max	0
		Plot6Max	0
	End of file

[truncated: 4 more sheets: RECC_Export_Visualise, -----, Supp_Tables_UsePhase, Supp_Tables_Industry]
